# Supplementary material for: Genomic Characteristics of Colistin-Resistant Salmonella enterica subsp. enterica Serovar Infantis from Poultry Farms in the Republic of Serbia
Source: Antibiotics (Basel). 2020 Dec 10;9(12):886. doi: 10.3390/antibiotics9120886 (PMC7762970; doi:10.3390/antibiotics9120886)
Supplement: Supplementary file 1 [file antibiotics-09-00886-s001.zip]

Archive with 5 entries (3 files):
- antibiotics-1006913-sm-SEND/
- antibiotics-1006913-sm-SEND/Supplementary Tables and Figures/
- antibiotics-1006913-sm-SEND/Supplementary Tables and Figures/Supplementary Table S1.xlsx
- antibiotics-1006913-sm-SEND/Supplementary Tables and Figures/Supplementary Table S2.xls
- antibiotics-1006913-sm-SEND/Supplementary Tables and Figures/Supplementary Tables S3,4 and Figures S1,2,3.pdf
