# Supplementary material for: Genomic Characteristics of Colistin-Resistant Salmonella enterica subsp. enterica Serovar Infantis from Poultry Farms in the Republic of Serbia
Source: Antibiotics (Basel). 2020 Dec 10;9(12):886. doi: 10.3390/antibiotics9120886 (PMC7762970; doi:10.3390/antibiotics9120886)
Supplement: Supplementary file 1 [file antibiotics-09-00886-s001.zip › antibiotics-1006913-sm-SEND/Supplementary Tables and Figures/Supplementary Table S2.xls]

## Sheet: Isolate 92
Isolate 92
VFclass	Virulence factors	Related genes	92S(Prediction)	S.enterica subsp. arizonae serovar 62:z4,z23:-- str. RSK2980	S.enterica subsp. enterica serovar Agona str. SL483	S.enterica subsp. enterica serovar Choleraesuis str. SC-B67		S.enterica subsp. enterica serovar Dublin str. CT_02021853		S.enterica subsp. enterica serovar Enteritidis str. P125109	S.enterica subsp. enterica serovar Gallinarum str. 287/91	S.enterica subsp. enterica serovar Heidelberg str. SL476	S.enterica subsp. enterica serovar Newport str. SL254	S.enterica subsp. enterica serovar Paratyphi A str. AKU_12601	S.enterica subsp. enterica serovar Paratyphi A str. ATCC 9150	S.enterica subsp. enterica serovar Paratyphi B str. SPB7	S.enterica subsp. enterica serovar Paratyphi C strain RKS4594		S.enterica subsp. enterica serovar Schwarzengrund str. CVM19633	S.enterica subsp. enterica serovar Typhi str. CT18	S.enterica subsp. enterica serovar Typhi str. Ty2	S.enterica subsp. enterica serovar Typhimurium str. LT2
			draft (draft)	chromosome (NC_010067)	chromosome (NC_011149)	chromosome (NC_006905)	pSCV50 (NC_006855)	pCT02021853_74 (NC_011204)	chromosome (NC_011205)	chromosome (NC_011294)	chromosome (NC_011274)	chromosome (NC_011083)	chromosome (NC_011080)	chromosome (NC_011147)	chromosome (NC_006511)	chromosome (NC_010102)	pSPCV (NC_012124)	chromosome (NC_012125)	chromosome (NC_011094)	chromosome (NC_003198)	chromosome (NC_004631)	chromosome (NC_003197)	pSLT (NC_003277)
Capsule	Vi antigen	tviA	-	-	-	-	-	-	-	-	-	-	-	-	-	-	-	SPC_4467	-	STY4662	t4353	-	-
		tviB	-	-	-	-	-	-	-	-	-	-	-	-	-	-	-	SPC_4466	-	STY4661	t4352	-	-
		tviC	-	-	-	-	-	-	-	-	-	-	-	-	-	-	-	SPC_4465	-	STY4660	t4351	-	-
		tviD	-	-	-	-	-	-	-	-	-	-	-	-	-	-	-	SPC_4464	-	STY4659	t4350	-	-
		tviE	-	-	-	-	-	-	-	-	-	-	-	-	-	-	-	SPC_4463	-	STY4656	t4349	-	-
		vexA	-	-	-	-	-	-	-	-	-	-	-	-	-	-	-	SPC_4462	-	STY4655	t4348	-	-
		vexB	-	-	-	-	-	-	-	-	-	-	-	-	-	-	-	SPC_4461	-	STY4654	t4347	-	-
		vexC	-	-	-	-	-	-	-	-	-	-	-	-	-	-	-	SPC_4460	-	STY4653	t4346	-	-
		vexD	-	-	-	-	-	-	-	-	-	-	-	-	-	-	-	SPC_4459	-	STY4652	t4345	-	-
		vexE	-	-	-	-	-	-	-	-	-	-	-	-	-	-	-	SPC_4458	-	STY4651	t4344	-	-
Fimbrial adherence determinants	Agf/Csg	csgA	orf03327	SARI_01854	SeAg_B2046	SC1092	-	-	SeD_A2229	SEN1904	SG1978	SeHA_C1255	SNSL254_A1240	SSPA1588	SPA1707	SPAB_02388	-	SPC_2606	SeSA_A1210	STY1181	t1776	STM1144	-
		csgB	orf03328	SARI_01855	SeAg_B2047	SC1091	-	-	SeD_A2230	SEN1905	SG1979	SeHA_C1254	SNSL254_A1239	SSPA1589	SPA1708	SPAB_02389	-	SPC_2607	SeSA_A1209	STY1180	t1777	STM1143	-
		csgC	orf03326	SARI_01853	SeAg_B2045	SC1093	-	-	SeD_A2228	SEN1903	SG1977	SeHA_C1256	SNSL254_A1241	SSPA1587	SPA1706	-	-	SPC_2605	SeSA_A1211	STY1182	t1775	STM1145	-
		csgD	orf03389	SARI_01856*	SeAg_B2048	SC1090	-	-	SeD_A2231	SEN1906	SG1980	SeHA_C1253	SNSL254_A1238	SSPA1590	SPA1709	SPAB_02394	-	SPC_2608	SeSA_A1208	STY1179	t1778	STM1142	-
		csgE	orf03390	-	SeAg_B2049	SC1089	-	-	SeD_A2232	SEN1907	SG1981	SeHA_C1252	SNSL254_A1237	SSPA1591	SPA1710	SPAB_02395	-	SPC_2609	SeSA_A1207	STY1178	t1779	STM1141	-
		csgF	orf03391	SARI_01857*	SeAg_B2050	SC1088	-	-	SeD_A2233	SEN1908	SG1982	SeHA_C1251	SNSL254_A1236	SSPA1591a*	SPA1711*	SPAB_02396	-	SPC_2610	SeSA_A1206	STY1177	t1780	STM1140	-
		csgG	orf03392	SARI_01858*	SeAg_B2051	SC1087	-	-	SeD_A2234	SEN1909	SG1983	SeHA_C1250	SNSL254_A1235	SSPA1592	SPA1712	SPAB_02397	-	SPC_2611	SeSA_A1205	STY1176	t1781	STM1139	-
	Bcf	bcfA	orf01441	SARI_02971	SeAg_B0024	SC0020	-	-	SeD_A0022	SEN0020	SG0023	SeHA_C0024	SNSL254_A0023	SSPA0019	SPA0021	SPAB_00028	-	SPC_0023	SeSA_A0023	STY0024	t0022	STM0021	-
		bcfB	orf01440	SARI_02970	SeAg_B0025	SC0021	-	-	SeD_A0023	SEN0021	SG0024	SeHA_C0025	SNSL254_A0024	SSPA0020	SPA0022	SPAB_00029	-	SPC_0024	SeSA_A0024	STY0025	t0023	STM0022	-
		bcfC	orf01439	SARI_02969	SeAg_B0026	SCPS38*	-	-	SeD_A0024	SEN0022	SG0025	SeHA_C0026	SNSL254_A0025	SSPA0021	SPA0023	SPAB_00030	-	SPC_0025*	SeSA_A0025	STY0026*	t0024*	STM0023	-
		bcfD	orf01438	SARI_02968	SeAg_B0027	SC0022	-	-	SeD_A0025	SEN0023	SG0026	SeHA_C0027	SNSL254_A0026	SSPA0022	SPA0024	SPAB_00031	-	SPC_0026	SeSA_A0026	STY0029	t0025	STM0024	-
		bcfE	orf01437	SARI_02967	SeAg_B0028	SC0023	-	-	SeD_A0026	SEN0024	SG0027	SeHA_C0028	SNSL254_A0027	SSPA0023	SPA0025	SPAB_00032	-	SPC_0027	SeSA_A0027	STY0030	t0026	STM0025	-
		bcfF	orf01436	SARI_02966	SeAg_B0029	SC0024	-	-	SeD_A0027	SEN0025	SG0028	SeHA_C0029	SNSL254_A0028	SSPA0023a*	SPA0026*	SPAB_00033	-	SPC_0028	SeSA_A0028	STY0031	t0027	STM0026	-
		bcfG	orf01435	SARI_02965	SeAg_B0030	SC0025	-	-	SeD_A0028	SEN0026	SG0029	SeHA_C0030	SNSL254_A0029	SSPA0024	SPA0027	SPAB_00034	-	SPC_0029	SeSA_A0029	STY0032	t0028	STM0027	-
	Fim	fimA	orf01769	SARI_02411	SeAg_B0589	SC0582	-	-	SeD_A0591	SEN0524	SG0555	SeHA_C0653	SNSL254_A0596	SSPA2028	SPA2182	SPAB_03020	-	SPC_0557	SeSA_A0588	STY0589	t2320	STM0543	-
		fimC	orf01771	SARI_02409	SeAg_B0591	SCPS2*	-	-	SeD_A0594	SEN0526	SG0557	SeHA_C0655	SNSL254_A0598	SSPA2026	SPA2180	SPAB_03018	-	SPC_0559	SeSA_A0590	STY0592	t2318	STM0545	-
		fimD	orf01772	SARI_02408	SeAg_B0592	SC0585	-	-	SeD_A0595	SEN0527	SG0558	SeHA_C0656	SNSL254_A0599	SSPA2025	SPA2179	SPAB_03017	-	SPC_0560	SeSA_A0591	STY0593	t2317	STM0546	-
		fimF	orf01774	-	SeAg_B0594	SC0587	-	-	SeD_A0597	SEN0529	SG0560	SeHA_C0658	SNSL254_A0601	SSPA2023	SPA2177	SPAB_03015	-	SPC_0562	SeSA_A0593	STY0595	t2315	STM0548	-
		fimH	orf01773	SARI_02407	SeAg_B0593	SC0586	-	-	SeD_A0596	SEN0528	SG0559	SeHA_C0657	SNSL254_A0600	SSPA2024	SPA2178	SPAB_03016	-	SPC_0561	SeSA_A0592	STY0594	t2316	STM0547	-
		fimI	orf01770	SARI_02410	SeAg_B0590	SC0583	-	-	SeD_A0593*	SEN0525	SG0556	SeHA_C0654	SNSL254_A0597	SSPA2027	SPA2181	SPAB_03019	-	SPC_0558	SeSA_A0589	STY0590*	t2319	STM0544	-
		fimW	orf01779	-	SeAg_B0599	SC0590	-	-	SeD_A0601	SEN0533	SG0564	SeHA_C0663	SNSL254_A0605	SSPA2019	SPA2173	SPAB_03010	-	SPC_0566	SeSA_A0598	STY0600	t2311	STM0552	-
		fimY	orf01776	-	SeAg_B0596	SC0589	-	-	SeD_A0599	SEN0531	SG0562	SeHA_C0660	SNSL254_A0603	SSPA2021	SPA2175	SPAB_03012	-	SPC_0564	SeSA_A0595	STY0598	t2313	STM0550	-
		fimZ	orf01775	-	SeAg_B0595	SC0588	-	-	SeD_A0598	SEN0530	SG0561	SeHA_C0659	SNSL254_A0602	SSPA2022	SPA2176	SPAB_03014	-	SPC_0563*	SeSA_A0594	STY0596	t2314	STM0549	-
	Lpf	lpfA	orf00644	-	SeAg_B3853	SC3571	-	-	SeD_A4023	SEN3463	SG3793	SeHA_C3962	SNSL254_A3918	-	-	SPAB_04523	-	SPC_3718	-	-	-	STM3640	-
		lpfB	orf00643	-	SeAg_B3852	SC3570	-	-	SeD_A4022	SEN3462	SG3794	SeHA_C3961	SNSL254_A3917	-	-	SPAB_04522	-	SPC_3717	-	-	-	STM3639	-
		lpfC	orf00642	-	SeAg_B3851	SCPS1*	-	-	SeD_A4021*	SEN3461	SG3795*	SeHA_C3960	SNSL254_A3916	-	-	SPAB_04521*	-	SPC_3716	-	-	-	STM3638	-
		lpfD	orf00641	-	SeAg_B3850	SC3569	-	-	SeD_A4019*	SEN3460	SG3797	SeHA_C3959*	SNSL254_A3915*	-	-	SPAB_04520	-	SPC_3715	-	-	-	STM3637	-
		lpfE	orf00640	-	SeAg_B3849	SC3568	-	-	SeD_A4018	SEN3459	SG3798	SeHA_C3958	SNSL254_A3914	-	-	SPAB_04519	-	SPC_3714	-	-	-	STM3636	-
	Pef	pefA	orf03852	-	-	-	SCV24	-	-	-	-	-	-	-	-	-	SPC_p026	-	-	-	-	-	PSLT018
		pefB	orf03853	-	-	-	SCV23	-	-	-	-	-	-	-	-	-	SPC_p025	-	-	-	-	-	PSLT019
		pefC	orf03850	-	-	-	SCV25	-	-	-	-	-	-	-	-	-	SPC_p027	-	-	-	-	-	PSLT017
		pefD	orf03849	-	-	-	SCV26	-	-	-	-	-	-	-	-	-	SPC_p028	-	-	-	-	-	PSLT016
	Peg	pegA	orf01857	-	-	-	-	-	SeD_A2498	SEN2145B	SG2186	-	SNSL254_A2341	SSPA0659	SPA0700	-	-	-	SeSA_A2390	-	-	-	-
		pegB	orf01858	-	-	-	-	-	SeD_A2497	SEN2145A	SG2185	-	SNSL254_A2340	SSPA0660	SPA0701	-	-	-	SeSA_A2389	-	-	-	-
		pegC	orf01859	-	-	-	-	-	SeD_A2496	SEN2145	SG2183*	-	SNSL254_A2339	SSPA0661	SPA0702	-	-	-	SeSA_A2388	-	-	-	-
		pegD	orf01860	-	-	-	-	-	SeD_A2495	SEN2144A	SG2182	-	SNSL254_A2338	SSPA0662	SPA0703	-	-	-	SeSA_A2387	-	-	-	-
	Saf	safA	-	-	-	SC0292	-	-	-	SEN0281	SG0308	-	-	SSPA2302	SPA2464	SPAB_03307	-	SPC_0309	SeSA_A0336	STY0332	t2561	STM0299	-
		safB	orf01055	-	SeAg_B0330	SC0293	-	-	SeD_A0329*	SEN0282	SG0309	-	SNSL254_A0337	SSPA2301	SPA2463	SPAB_03305	-	SPC_0310	SeSA_A0337	STY0335	t2559	STM0300	-
		safC	orf01056	-	SeAg_B0331	SC0294	-	-	SeD_A0330	SEN0283	SG0310*	-	SNSL254_A0338	SSPA2300	SPA2462	SPAB_03304	-	SPC_0311*	SeSA_A0338	STY0336	t2558	STM0301	-
		safD	orf01057	-	SeAg_B0332	SC0295	-	-	SeD_A0331	SEN0284	SG0312	-	SNSL254_A0339	SSPA2299a*	SPA2461*	SPAB_03303	-	SPC_0312	SeSA_A0339	STY0337	t2557	STM0302	-
	Sef	sefA	-	-	-	-	-	-	-	SEN4247	SG4318	-	-	SSPA3996	SPA4304	-	-	-	-	STY4836a*	t4533*	-	-
		sefB	-	-	-	-	-	-	SeD_A4881	SEN4248	SG4319	-	-	SSPA3997	SPA4305	-	-	-	-	STY4837	t4534	-	-
		sefC	orf04727	-	-	-	-	-	SeD_A4882	SEN4249	SG4320*	-	-	SSPA3998	SPA4306	-	-	-	-	STY4838	t4536	-	-
		sefD	-	-	-	-	-	-	-	SEN4250	SG4321*	-	-	SSPA3998a*	-	-	-	-	-	STY4839*	t4535*	-	-
	Sta	staA	-	-	SeAg_B3976	-	-	-	-	-	-	-	-	-	-	SPAB_00232	-	-	SeSA_A0209	STY0207	t0190	-	-
		staB	-	-	SeAg_B3975	-	-	-	-	-	-	-	-	-	-	SPAB_00231	-	-	SeSA_A0208	STY0206	t0189	-	-
		staC	-	-	SeAg_B3974	-	-	-	-	-	-	-	-	-	-	SPAB_00230	-	-	SeSA_A0207	STY0205	t0188	-	-
		staD	-	-	SeAg_B3973	-	-	-	-	-	-	-	-	-	-	SPAB_00229	-	-	SeSA_A0206	STY0204	t0187	-	-
		staE	-	-	SeAg_B3972	-	-	-	-	-	-	-	-	-	-	SPAB_00228	-	-	SeSA_A0205	STY0203	t0186	-	-
		staF	-	-	SeAg_B3971	-	-	-	-	-	-	-	-	-	-	SPAB_00227	-	-	SeSA_A0204	STY0202	t0185	-	-
		staG	-	-	SeAg_B3970	-	-	-	-	-	-	-	-	-	-	SPAB_00226	-	-	SeSA_A0203	STY0201	t0184	-	-
	Stb	stbA	orf01096	-	SeAg_B0373	SC0383	-	-	SeD_A0371	SEN0323	SG0350	SeHA_C0433	-	SSPA2218	SPA2379	SPAB_03261	-	SPC_0351	-	STY0373	t2521	STM0340	-
		stbB	orf01095	-	SeAg_B0372	SC0382	-	-	SeD_A0370	SEN0322	SG0349	SeHA_C0432	SNSL254_A0380	SSPA2219	SPA2380	SPAB_03262	-	SPC_0350	SeSA_A0392	STY0372	t2522	STM0339	-
		stbC	orf01094	-	SeAg_B0371	SC0381	-	-	SeD_A0369	SEN0321	SG0348*	SeHA_C0431	SNSL254_A0378	SSPA2220	SPA2381	SPAB_03263	-	SPC_0349	SeSA_A0391	STY0371	t2523*	STM0338	-
		stbD	orf01093	-	SeAg_B0370	SC0380	-	-	SeD_A0368	SEN0320	SG0347	SeHA_C0430	SNSL254_A0377	SSPA2221	SPA2382	SPAB_03264	-	SPC_0348	SeSA_A0390	STY0370	t2524	STM0337	-
		stbE	orf01092	-	SeAg_B0369	SCPS73*	-	-	SeD_A0367	SEN0319	SG0346	SeHA_C0429	SNSL254_A0376	SSPA2222	SPA2383	SPAB_03265	-	SPC_0347	SeSA_A0389	STY0369	t2525	STM0336	-
	Stc	stcA	-	-	SeAg_B2297	SC2167	-	-	-	-	-	SeHA_C2386	-	-	-	SPAB_00869	-	SPC_1551	-	STY2381	t0704	STM2152	-
		stcB	-	-	SeAg_B2296	SC2166	-	-	-	-	-	SeHA_C2385	-	-	-	SPAB_00870	-	SPC_1552	-	STY2380	t0705	STM2151	-
		stcC	-	-	SeAg_B2295	SC2165	-	-	-	-	-	SeHA_C2384	-	-	-	SPAB_00871	-	SPC_1553*	-	STY2379	t0706*	STM2150	-
		stcD	-	-	SeAg_B2294	SC2164	-	-	-	-	-	SeHA_C2383	-	-	-	SPAB_00872	-	SPC_1554	-	STY2378	t0707	STM2149	-
	Std	stdA	orf02052	-	SeAg_B3185	SC2969	-	-	SeD_A3364	SEN2873	-	SeHA_C3248	SNSL254_A3262	SSPA2700	SPA2897	SPAB_03771	-	SPC_3089	SeSA_A3199	STY3177	t2940	STM3029.S	-
		stdB	orf02053	-	SeAg_B3184	SC2968	-	-	SeD_A3363	SEN2872	-	SeHA_C3247	SNSL254_A3261	SSPA2699	SPA2896	SPAB_03770	-	SPC_3088	SeSA_A3198	STY3176	t2939	STM3028	-
		stdC	orf02054	-	SeAg_B3183	SC2967	-	-	SeD_A3362	SEN2871	-	SeHA_C3246	SNSL254_A3260	SSPA2698	SPA2895	SPAB_03769	-	SPC_3087	SeSA_A3197	STY3175	t2938	STM3027	-
	Ste	steA	orf04710	-	SeAg_B3088	SC2889	-	-	SeD_A3269	SEN2794	SG2859	SeHA_C3152	SNSL254_A3171	SSPA2619	SPA2812	SPAB_03670	-	SPC_3006	-	STY3084*	t2856*	-	-
		steB	orf04709	-	SeAg_B3089	SC2890	-	-	SeD_A3270	SEN2795	SG2860	SeHA_C3153	SNSL254_A3172	SSPA2620	SPA2813	SPAB_03671*	-	SPC_3007	-	STY3086	t2857	-	-
		steC	orf04708	-	SeAg_B3090	SC2891	-	-	SeD_A3271	SEN2796	SG2861	SeHA_C3154	SNSL254_A3173	SSPA2621	SPA2814	SPAB_03672	-	SPC_3008	-	STY3087	t2858	-	-
		steD	orf04707	-	SeAg_B3091	SC2892	-	-	SeD_A3272	SEN2797	SG2862	SeHA_C3155	SNSL254_A3174	SSPA2622	SPA2815	SPAB_03673	-	SPC_3009	-	STY3088	t2859	-	-
		steE	orf04706	-	SeAg_B3092	SC2893	-	-	SeD_A3273	SEN2798	SG2863	SeHA_C3156	SNSL254_A3175	SSPA2623	SPA2816	SPAB_03674	-	SPC_3010	-	STY3089	t2860	-	-
		steF	orf04705	-	SeAg_B3093	SC2894	-	-	SeD_A3274	SEN2799	SG2864	SeHA_C3157	SNSL254_A3176	SSPA2624	SPA2817	SPAB_03675	-	SPC_3011	-	STY3090	t2861	-	-
	Stf	stfA	orf03388	-	SeAg_B0232	SC0195	-	-	SeD_A0214	SEN0200	SG0199	SeHA_C0231	SNSL254_A0216	-	SPA0201	SPAB_00252	-	SPC_0211	-	-	-	STM0195	-
		stfC	orf03387	-	SeAg_B0233	SC0196	-	-	SeD_A0215	SEN0201	SG0200	SeHA_C0232	SNSL254_A0217	SSPA0196*	SPA0202*	SPAB_00253	-	SPC_0212	-	-	-	STM0196	-
		stfD	orf03386	-	SeAg_B0234	SC0197	-	-	SeD_A0216	SEN0202	SG0201	SeHA_C0233	SNSL254_A0218	SSPA0197	SPA0203	SPAB_00254	-	SPC_0213*	-	-	-	STM0197	-
		stfE	orf03385	-	SeAg_B0235	SC0198	-	-	SeD_A0217	SEN0203	SG0202	SeHA_C0234	SNSL254_A0219	SSPA0198	SPA0204	SPAB_00255	-	SPC_0214	-	-	-	STM0198	-
		stfF	orf03384	-	SeAg_B0236	SC0199	-	-	SeD_A0218	SEN0204	SG0203*	SeHA_C0235	SNSL254_A0220	SSPA0198a*	SPA0205*	SPAB_00256	-	SPC_0215	-	-	-	STM0199	-
		stfG	orf03383	-	SeAg_B0237	SC0200	-	-	SeD_A0219	SEN0205	SG0204	SeHA_C0236	SNSL254_A0221	SSPA0199	SPA0206	SPAB_00257	-	SPC_0216	-	-	-	STM0200	-
	Stg	stgA	-	-	-	-	-	-	-	-	-	-	-	-	-	-	-	-	-	STY3918	t3659	-	-
		stgB	-	-	-	-	-	-	-	-	-	-	-	-	-	-	-	-	-	STY3919	t3660	-	-
		stgC	-	-	-	-	-	-	-	-	-	-	-	-	-	-	-	-	-	STY3920*	t3661*	-	-
		stgD	-	-	-	-	-	-	-	-	-	-	-	-	-	-	-	-	-	STY3922	t3662	-	-
	Sth	sthA	orf01467	-	SeAg_B4919	SC4440	-	-	SeD_A5008	SEN4351	SG4417	SeHA_C5005	SNSL254_A4953	SSPA4090	SPA4405	SPAB_05773	-	SPC_4728	SeSA_A4846	STY4944	t4634	STM4595	-
		sthB	orf01468	-	SeAg_B4918	SC4439	-	-	SeD_A5007	SEN4350	SG4415*	SeHA_C5004	SNSL254_A4952	SSPA4089	SPA4404	SPAB_05772	-	SPC_4727	SeSA_A4845	STY4943	t4633	STM4594	-
		sthC	orf01469	-	SeAg_B4917	SC4438	-	-	SeD_A5006	SEN4349	-	SeHA_C5003	SNSL254_A4951	SSPA4088	SPA4403	SPAB_05771	-	SPC_4726	SeSA_A4844	STY4941*	t4632*	STM4593	-
		sthD	orf01470	-	SeAg_B4916	SC4437	-	-	SeD_A5005	SEN4348	SG4414	SeHA_C5002	SNSL254_A4950	SSPA4087	SPA4402	SPAB_05770	-	SPC_4725	SeSA_A4843	STY4940	t4631	STM4592	-
		sthE	orf01471	-	SeAg_B4915	SC4436	-	-	SeD_A5004	SEN4347	SG4413*	SeHA_C5001	SNSL254_A4949	SSPA4086	SPA4401	SPAB_05769	-	SPC_4724	SeSA_A4842	STY4938*	t4630*	STM4591	-
	Sti	stiA	orf02962	-	SeAg_B0209	SC0177	-	-	SeD_A0192	SEN0182	SG0180	SeHA_C0201	SNSL254_A0193	-	-	SPAB_00216	-	SPC_0190	SeSA_A0196	-	-	STM0177	-
		stiB	orf02963	-	SeAg_B0208	SC0176	-	-	SeD_A0191	SEN0181	SG0179	SeHA_C0200	SNSL254_A0192	-	-	SPAB_00215	-	SPC_0189	SeSA_A0195	-	-	STM0176	-
		stiC	orf02964	-	SeAg_B0207	SC0175	-	-	SeD_A0190	SEN0180	SG0178*	SeHA_C0199	SNSL254_A0191	-	-	SPAB_00214	-	SPC_0188	SeSA_A0194	-	-	STM0175	-
		stiH	orf02965	-	SeAg_B0206	SC0174	-	-	SeD_A0189	SEN0179	SG0177	SeHA_C0198	SNSL254_A0190	-	-	SPAB_00213	-	SPC_0187	SeSA_A0193	-	-	STM0174	-
	Stj	Undetermined	-	-	SeAg_B4893	-	-	-	-	-	-	SeHA_C4979	SNSL254_A4927	-	-	-	-	-	-	-	-	STM4571	-
		Undetermined	-	-	SeAg_B4896	-	-	-	-	-	-	SeHA_C4982	SNSL254_A4930	-	-	-	-	-	-	-	-	STM4574	-
		Undetermined	-	-	SeAg_B4897	-	-	-	-	-	-	SeHA_C4983	SNSL254_A4931	-	-	-	-	-	-	-	-	STM4575	-
		stjB	-	-	SeAg_B4894	-	-	-	-	-	-	SeHA_C4980	SNSL254_A4928	-	-	-	-	-	-	-	-	STM4572	-
		stjC	-	-	SeAg_B4895	-	-	-	-	-	-	SeHA_C4981	SNSL254_A4929	-	-	-	-	-	-	-	-	STM4573	-
	Stk	stkA	-	-	-	-	-	-	-	-	-	SeHA_C0211	-	SSPA0181	SPA0185	-	-	-	-	-	-	-	-
		stkB	-	-	-	-	-	-	-	-	-	SeHA_C0210	-	SSPA0180	SPA0184	-	-	-	-	-	-	-	-
		stkC	-	-	-	-	-	-	-	-	-	SeHA_C0209	-	SSPA0179	SPA0183	-	-	-	-	-	-	-	-
		stkD	-	-	-	-	-	-	-	-	-	SeHA_C0208	-	SSPA0178	SPA0182	-	-	-	-	-	-	-	-
		stkE	-	-	-	-	-	-	-	-	-	SeHA_C0207	-	SSPA0177	SPA0181	-	-	-	-	-	-	-	-
		stkF	-	-	-	-	-	-	-	-	-	SeHA_C0206	-	SSPA0176	SPA0180	-	-	-	-	-	-	-	-
		stkG	-	-	-	-	-	-	-	-	-	SeHA_C0205	-	SSPA0175	SPA0179	-	-	-	-	-	-	-	-
	Tcf	tcfA	-	-	-	SC0300	-	-	-	-	-	SeHA_C0338	-	SSPA2294	SPA2455	-	-	-	SeSA_A0345	STY0345	t2550	-	-
		tcfB	-	-	-	SC0301	-	-	-	-	-	SeHA_C0339	-	SSPA2293	SPA2454	-	-	-	SeSA_A0346	STY0346	t2549	-	-
		tcfC	-	-	-	SCPS55*	-	-	-	-	-	SeHA_C0340	-	SSPA2292	SPA2453	-	-	-	SeSA_A0347	STY0347	t2548	-	-
		tcfD	-	-	-	SC0303*	-	-	-	-	-	SeHA_C0341	-	SSPA2291	SPA2452	-	-	-	SeSA_A0348	STY0348	t2547	-	-
Macrophage inducible genes	Mig-14	mig-14	orf00663	SARI_00193	SeAg_B2893	SC2713	-	-	SeD_A3080	SEN2626	SG2687	SeHA_C2958	SNSL254_A2977	SSPA2459	SPA2638	SPAB_03454	-	SPC_2823	SeSA_A2924	STY2900	t2676	STM2782	-
	Mig-5	mig-5	orf03885	-	-	-	SCV48	SeD_B0010	-	-	-	-	-	-	-	-	SPC_p061	-	-	-	-	-	PSLT046
Magnesium uptake	Mg2+ transport	mgtB	orf03078	SARI_03870	SeAg_B3988	SC3684	-	-	SeD_A4155	SEN3585	SG3666	SeHA_C4092	SNSL254_A4041	SSPA3375	SPA3613	SPAB_04676	-	SPC_3842	SeSA_A3969	STY4023	t3755	STM3763	-
		mgtC	orf03076	SARI_03869	SeAg_B3989	SC3685	-	-	SeD_A4157	SEN3586	SG3665	SeHA_C4094	SNSL254_A4043	SSPA3376	SPA3614	SPAB_04678	-	SPC_3843	SeSA_A3971	STY4022	t3754	STM3764	-
Nonfimbrial adherence determinants	MisL	misL	orf03084	-	SeAg_B3981	SC3678	-	-	-	SEN3580	SG3671	SeHA_C4085*	SNSL254_A4035*	SSPA3370	SPA3608	SPAB_04665	-	SPC_3835	SeSA_A3962	STY4030*	t3760*	STM3757	-
	RatB	ratB	orf04614	-	SeAg_B2665	SC2511	-	-	SeD_A2882*	SEN2494*	SG2547*	SeHA_C2771	SNSL254_A2708	SSPA0331a*	SPA0353*	SPAB_00430	-	SPC_1141	SeSA_A2751	STY2758*	t0342*	STM2514	-
	ShdA	shdA	orf00848	-	SeAg_B2662	SCPS112*	-	-	SeD_A2878*	SEN2493	SG2545*	SeHA_C2769*	SNSL254_A2706*	SSPA0331b*	SPA0354*	SPAB_00432	-	SPC_1142	SeSA_A2747*	STY2755*	t0344*	STM2513	-
	SinH	sinH	orf04618	-	SeAg_B2668	SC2514	-	-	SeD_A2885	SEN2497*	SG2551*	SeHA_C2774	SNSL254_A2711	SSPA0329a*	SPA0350*	SPAB_00427	-	SPC_1137	SeSA_A2754	STY2762*	t0339*	STM2517	-
Regulation	PhoPQ	phoP	orf00019	SARI_01759	SeAg_B1953	SC1182	-	-	SeD_A2135	SEN1818	SG1890	SeHA_C1348	SNSL254_A1332	SSPA1504	SPA1619	SPAB_02283	-	SPC_2513	SeSA_A1310	STY1271	t1689	STM1231	-
		phoQ	orf00018	SARI_01760	SeAg_B1954	SC1181	-	-	SeD_A2136	SEN1819	SG1891	SeHA_C1347	SNSL254_A1331	SSPA1505	SPA1620	SPAB_02284	-	SPC_2514	SeSA_A1309	STY1270	t1690	STM1230	-
Secretion system	TTSS (SPI-1 encode)	hilA	orf00764	SARI_00097	SeAg_B2998	SC2808	-	-	SeD_A3186	SEN2718	SG2779	SeHA_C3065	SNSL254_A3081	SSPA2548	SPA2734	SPAB_03578	-	SPC_2918	SeSA_A3029	STY2999	t2778	STM2876	-
		hilC	orf00755	SARI_00106	SeAg_B2989	SC2799	-	-	SeD_A3177	SEN2709	SG2770	SeHA_C3056	SNSL254_A3072	SSPA2539	SPA2725	SPAB_03566	-	SPC_2909	SeSA_A3020	STY2988	t2769	STM2867	-
		hilD	orf00763	SARI_00098	SeAg_B2997	SC2807	-	-	SeD_A3185	SEN2717	SG2778	SeHA_C3064	SNSL254_A3080	SSPA2547	SPA2733	SPAB_03577	-	SPC_2917	SeSA_A3028	STY2996	t2777	STM2875	-
		iacP	orf00769	SARI_00092	SeAg_B3003	SC2813	-	-	SeD_A3191	SEN2722	SG2783	SeHA_C3071	SNSL254_A3086	SSPA2553	SPA2739	SPAB_03583	-	SPC_2923	SeSA_A3034	STY3004	t2783	STM2881	-
		iagB	orf00765	SARI_00096	SeAg_B2999	SC2809	-	-	SeD_A3187	SEN2719	SG2780	SeHA_C3066	SNSL254_A3082	SSPA2549	SPA2735	SPAB_03579	-	SPC_2919	SeSA_A3030	STY3000	t2779	STM2877	-
		invA	orf00784	SARI_00077	SeAg_B3018	SC2828	-	-	SeD_A3206	SEN2737	SG2798	SeHA_C3086	SNSL254_A3101	SSPA2568	SPA2754	SPAB_03599	-	SPC_2938	SeSA_A3049	STY3019	t2798	STM2896	-
		invB	orf00783	SARI_00078	SeAg_B3017	SC2827	-	-	SeD_A3205	SEN2736	SG2797	SeHA_C3085	SNSL254_A3100	SSPA2567	SPA2753	SPAB_03598	-	SPC_2937	SeSA_A3048	STY3018	t2797	STM2895	-
		invC	orf00782	SARI_00079	SeAg_B3016	SC2826	-	-	SeD_A3204	SEN2735	SG2796	SeHA_C3084	SNSL254_A3099	SSPA2566	SPA2752	SPAB_03597	-	SPC_2936	SeSA_A3047	STY3017	t2796	STM2894	-
		invE	orf00785	SARI_00076	SeAg_B3019	SC2829	-	-	SeD_A3207	SEN2738	SG2799	SeHA_C3087	SNSL254_A3102	SSPA2569	SPA2755	SPAB_03600	-	SPC_2939	SeSA_A3050	STY3020	t2799	STM2897	-
		invF	orf00787	SARI_00074	SeAg_B3021	SC2831	-	-	SeD_A3209	SEN2740	SG2801	SeHA_C3089	SNSL254_A3104	SSPA2571	SPA2757	SPAB_03602	-	SPC_2941	SeSA_A3052	STY3022	t2801	STM2899	-
		invG	orf00786	SARI_00075	SeAg_B3020	SC2830	-	-	SeD_A3208	SEN2739	SG2800	SeHA_C3088	SNSL254_A3103	SSPA2570	SPA2756	SPAB_03601	-	SPC_2940	SeSA_A3051	STY3021	t2800	STM2898	-
		invH	orf00788	SARI_00073	SeAg_B3022	SC2832	-	-	SeD_A3210	SEN2741	SG2802	SeHA_C3090	SNSL254_A3105	SSPA2572	SPA2758	SPAB_03605*	-	SPC_2942	SeSA_A3054	STY3023	t2802	STM2900	-
		invI	orf00781	SARI_00080	SeAg_B3015	SC2825	-	-	SeD_A3203	SEN2734	SG2795	SeHA_C3083	SNSL254_A3098	SSPA2565	SPA2751	SPAB_03596	-	SPC_2935	SeSA_A3046	STY3016	t2795	STM2893	-
		invJ	orf00780	SARI_00081	SeAg_B3014	SC2824	-	-	SeD_A3202	SEN2733	SG2794	SeHA_C3082	SNSL254_A3097	SSPA2564	SPA2750	SPAB_03595	-	SPC_2934	SeSA_A3045	STY3015	t2794	STM2892	-
		orgA	orf00758	SARI_00103	SeAg_B2992	SC2802	-	-	SeD_A3180	SEN2712	SG2773	SeHA_C3059	SNSL254_A3075	SSPA2542	SPA2728	SPAB_03571	-	SPC_2912	SeSA_A3023	STY2991	t2772	STM2870	-
		orgB	orf00757	SARI_00104	SeAg_B2991*	SC2801	-	-	SeD_A3179	SEN2711	SG2772	SeHA_C3058	SNSL254_A3074	SSPA2541	SPA2727	SPAB_03570	-	SPC_2911	SeSA_A3022*	STY2990	t2771	STM2869	-
		orgC	orf00756	SARI_00105	SeAg_B2990	SC2800	-	-	SeD_A3178	SEN2710	SG2771	SeHA_C3057	SNSL254_A3073	SSPA2540	SPA2726	SPAB_03569	-	SPC_2910	SeSA_A3021	STY2989	t2770	STM2868	-
		prgH	orf00762	SARI_00099	SeAg_B2996	SC2806	-	-	SeD_A3184	SEN2716	SG2777	SeHA_C3063	SNSL254_A3079	SSPA2546	SPA2732	SPAB_03575	-	SPC_2916	SeSA_A3027	STY2995	t2776	STM2874	-
		prgI	orf00761	SARI_00100	SeAg_B2995	SC2805	-	-	SeD_A3183	SEN2715	SG2776	SeHA_C3062	SNSL254_A3078	SSPA2545	SPA2731	SPAB_03574	-	SPC_2915	SeSA_A3026	STY2994	t2775	STM2873	-
		prgJ	orf00760	SARI_00101	SeAg_B2994	SC2804	-	-	SeD_A3182	SEN2714	SG2775	SeHA_C3061	SNSL254_A3077	SSPA2544	SPA2730	SPAB_03573	-	SPC_2914	SeSA_A3025	STY2993	t2774	STM2872	-
		prgK	orf00759	SARI_00102	SeAg_B2993	SC2803	-	-	SeD_A3181	SEN2713	SG2774	SeHA_C3060	SNSL254_A3076	SSPA2543	SPA2729	SPAB_03572	-	SPC_2913	SeSA_A3024	STY2992	t2773	STM2871	-
		sicA	orf00774	SARI_00087	SeAg_B3008	SC2818	-	-	SeD_A3196	SEN2727	SG2788	SeHA_C3076	SNSL254_A3091	SSPA2558	SPA2744	SPAB_03589	-	SPC_2928	SeSA_A3039	STY3009	t2788	STM2886	-
		sicP	orf00767	SARI_00094	SeAg_B3001	SC2811	-	-	SeD_A3189	SEN2721	SG2782	SeHA_C3069	SNSL254_A3084	SSPA2551	SPA2737	SPAB_03581	-	SPC_2921	SeSA_A3032	STY3002	t2781	STM2879	-
		sipD	orf00771	SARI_00090	SeAg_B3005	SC2815	-	-	SeD_A3193*	SEN2724	SG2785	SeHA_C3073*	SNSL254_A3088*	SSPA2555	SPA2741	SPAB_03585	-	SPC_2925	SeSA_A3036	STY3006	t2785	STM2883	-
		spaO	orf00779	SARI_00082	SeAg_B3013	SC2823	-	-	SeD_A3201	SEN2732	SG2793	SeHA_C3081	SNSL254_A3096	SSPA2563	SPA2749	SPAB_03594	-	SPC_2933	SeSA_A3044	STY3014	t2793	STM2891	-
		spaP	orf00778	SARI_00083	SeAg_B3012	SC2822	-	-	SeD_A3200	SEN2731	SG2792	SeHA_C3080	SNSL254_A3095	SSPA2562	SPA2748	SPAB_03593	-	SPC_2932	SeSA_A3043	STY3013	t2792	STM2890	-
		spaQ	orf00777	SARI_00084	SeAg_B3011	SC2821	-	-	SeD_A3199	SEN2730	SG2791	SeHA_C3079	SNSL254_A3094	SSPA2561	SPA2747	SPAB_03592	-	SPC_2931	SeSA_A3042	STY3012	t2791	STM2889	-
		spaR	orf00776	SARI_00085	SeAg_B3010	SC2820	-	-	SeD_A3198	SEN2729	SG2790	SeHA_C3078	SNSL254_A3093	SSPA2560	SPA2746	SPAB_03591	-	SPC_2930	SeSA_A3041	STY3011	t2790	STM2888	-
		spaS	orf00775	SARI_00086	SeAg_B3009	SC2819	-	-	SeD_A3197	SEN2728	SG2789	SeHA_C3077	SNSL254_A3092	SSPA2559	SPA2745	SPAB_03590	-	SPC_2929	SeSA_A3040	STY3010	t2789	STM2887	-
		sprB	orf00754	SARI_00107	SeAg_B2988	SC2798	-	-	SeD_A3176	SEN2708	SG2769	SeHA_C3055	SNSL254_A3071	SSPA2538	SPA2724	SPAB_03564	-	SPC_2908	SeSA_A3019	STY2987	t2768	STM2866	-
	TTSS (SPI-2 encode)	ssaC	orf00194	SARI_01587	SeAg_B1778	SC1415	-	-	SeD_A1948	SEN1651	SG1722	SeHA_C1528	SNSL254_A1506	SSPA1357	SPA1459	SPAB_01932	-	SPC_2335	SeSA_A1491	STY1726	t1262	STM1394	-
		ssaD	orf00195	SARI_01586	SeAg_B1777	SC1416	-	-	SeD_A1947	SEN1650	SG1721	SeHA_C1529	SNSL254_A1507	SSPA1356	SPA1458	SPAB_01931	-	SPC_2334	SeSA_A1492	STY1725	t1263	STM1395	-
		ssaE	orf00196	SARI_01585	SeAg_B1776	SC1417	-	-	SeD_A1946	SEN1649	SG1720	SeHA_C1530	SNSL254_A1508	SSPA1355	SPA1457	SPAB_01930	-	SPC_2333	SeSA_A1493	STY1724	t1264	STM1396	-
		ssaG	orf00205	SARI_01575	SeAg_B1767	SC1427	-	-	SeD_A1937	SEN1639	SG1710	SeHA_C1539	SNSL254_A1517	SSPA1345	SPA1447	SPAB_01919	-	SPC_2323	SeSA_A1502	STY1714	t1274	STM1406	-
		ssaH	orf00206	SARI_01574	SeAg_B1766	SC1428	-	-	SeD_A1936	SEN1638	SG1709	SeHA_C1540	SNSL254_A1518	SSPA1344	SPA1446	SPAB_01918	-	SPC_2322	SeSA_A1503	STY1713	t1275	STM1407	-
		ssaI	orf00207	SARI_01573	SeAg_B1765	SC1429	-	-	SeD_A1935	SEN1637	SG1708	SeHA_C1541	SNSL254_A1519	SSPA1343	SPA1445	SPAB_01917	-	SPC_2321	SeSA_A1504	STY1712	t1276	STM1408	-
		ssaJ	orf00208	SARI_01572	SeAg_B1764	SC1430	-	-	SeD_A1934	SEN1636	SG1707	SeHA_C1542	SNSL254_A1520	SSPA1342	SPA1444	SPAB_01916	-	SPC_2320	SeSA_A1505	STY1711	t1277	STM1409	-
		ssaK	orf00210	SARI_01570	SeAg_B1762	SC1432	-	-	SeD_A1932*	SEN1634	SG1705	SeHA_C1544	SNSL254_A1522	SSPA1340	SPA1442	SPAB_01914	-	SPC_2318	SeSA_A1507	STY1709	t1279	STM1411	-
		ssaL	orf00211	SARI_01569	SeAg_B1761	SC1433	-	-	SeD_A1931	SEN1633	SG1704	SeHA_C1545	SNSL254_A1523	SSPA1339	SPA1441	SPAB_01913	-	SPC_2317	SeSA_A1508	STY1708	t1280	STM1412	-
		ssaM	orf00212	-	SeAg_B1760	SC1434	-	-	SeD_A1930	SEN1632	SG1703	SeHA_C1546	SNSL254_A1524	SSPA1338	SPA1440	SPAB_01912	-	SPC_2316	SeSA_A1509	STY1707	t1281	STM1413	-
		ssaN	orf00214	SARI_01567	SeAg_B1758	SC1436	-	-	SeD_A1928	SEN1630	SG1701	SeHA_C1548	SNSL254_A1526	SSPA1336	SPA1438	SPAB_01910	-	SPC_2314	SeSA_A1511	STY1705	t1283	STM1415	-
		ssaO	orf00215	SARI_01566	SeAg_B1757	SC1437	-	-	SeD_A1927	SEN1629	SG1700	SeHA_C1549	SNSL254_A1527	SSPA1335	SPA1437	SPAB_01909	-	SPC_2313	SeSA_A1512	STY1704	t1284	STM1416	-
		ssaP	orf00216	SARI_01565	SeAg_B1756	SC1438	-	-	SeD_A1926	SEN1628	SG1699	SeHA_C1550	SNSL254_A1528	SSPA1334	SPA1436	SPAB_01908	-	SPC_2312	SeSA_A1513	STY1703	t1285	STM1417	-
		ssaQ	orf00217	SARI_01564	SeAg_B1755	SC1439	-	-	SeD_A1925	SEN1627	SG1698	SeHA_C1551	SNSL254_A1529	SSPA1333	SPA1435	SPAB_01907	-	SPC_2311	SeSA_A1514	STY1702	t1286	STM1418	-
		ssaR	orf00218	SARI_01563	SeAg_B1754	SC1440	-	-	SeD_A1924	SEN1626	SG1697	SeHA_C1552	SNSL254_A1530	SSPA1332	SPA1434	SPAB_01906	-	SPC_2310	SeSA_A1515	STY1701	t1287	STM1419	-
		ssaS	-	SARI_01562	-	SC1441	-	-	SeD_A1923	SEN1625	SG1696	SeHA_C1553	-	SSPA1331	SPA1433	SPAB_01905	-	SPC_2309	SeSA_A1516	STY1700	t1288	STM1420	-
		ssaT	orf00220	SARI_01561	SeAg_B1753	SC1442	-	-	SeD_A1922	SEN1624	SG1695	SeHA_C1554	SNSL254_A1531	SSPA1330	SPA1432	SPAB_01904	-	SPC_2308	SeSA_A1517	STY1699	t1289	STM1421	-
		ssaU	orf00221	SARI_01560	SeAg_B1752	SC1443	-	-	SeD_A1921	SEN1623	SG1694	SeHA_C1555	SNSL254_A1532	SSPA1329	SPA1431	SPAB_01903	-	SPC_2307	SeSA_A1518	STY1698	t1290	STM1422	-
		ssaV	orf00213	SARI_01568	SeAg_B1759	SC1435	-	-	SeD_A1929	SEN1631	SG1702	SeHA_C1547	SNSL254_A1525	SSPA1337	SPA1439	SPAB_01911	-	SPC_2315	SeSA_A1510	STY1706	t1282	STM1414	-
		sscA	orf00198	SARI_01582	SeAg_B1774	SC1420	-	-	SeD_A1944	SEN1646	SG1717	SeHA_C1532	SNSL254_A1510	SSPA1352	SPA1454	SPAB_01926	-	SPC_2330	SeSA_A1495	STY1721	t1267	STM1399	-
		sscB	orf00202	SARI_01578	SeAg_B1770	SC1424	-	-	SeD_A1940	SEN1642	SG1713	SeHA_C1536	SNSL254_A1514	SSPA1348	SPA1450	SPAB_01922	-	SPC_2326	SeSA_A1499	STY1717	t1271	STM1403	-
		sseA	-	SARI_01584	-	SC1418	-	-	-	SEN1648	SG1719	-	-	SSPA1354	SPA1456	SPAB_01928	-	SPC_2332	-	STY1723	t1265	STM1397	-
		sseB	orf00197	SARI_01583	SeAg_B1775	SC1419	-	-	SeD_A1945	SEN1647	SG1718	SeHA_C1531	SNSL254_A1509	SSPA1353	SPA1455	SPAB_01927	-	SPC_2331	SeSA_A1494	STY1722	t1266	STM1398	-
		sseC	orf00199	SARI_01581	SeAg_B1773	SC1421	-	-	SeD_A1943	SEN1645	SG1716	SeHA_C1533	SNSL254_A1511	SSPA1351	SPA1453	SPAB_01925	-	SPC_2329	SeSA_A1496	STY1720	t1268	STM1400	-
		sseD	orf00200	SARI_01580	SeAg_B1772	SC1422	-	-	SeD_A1942	SEN1644	SG1715	SeHA_C1534	SNSL254_A1512	SSPA1350	SPA1452	SPAB_01924	-	SPC_2328	SeSA_A1497	STY1719	t1269	STM1401	-
		sseE	orf00201	SARI_01579	SeAg_B1771	SC1423	-	-	SeD_A1941	SEN1643	SG1714	SeHA_C1535	SNSL254_A1513	SSPA1349	SPA1451	SPAB_01923	-	SPC_2327	SeSA_A1498	STY1718	t1270	STM1402	-
		ssrA	orf00193	SARI_01589	SeAg_B1779	SC1413	-	-	SeD_A1949	SEN1653	SG1724	SeHA_C1527	SNSL254_A1505	SSPA1359	SPA1461	SPAB_01934	-	SPC_2337	SeSA_A1490	STY1728	t1260	STM1392	-
		ssrB	orf00192	SARI_01590	SeAg_B1780	SC1412	-	-	SeD_A1950	SEN1654	SG1725	SeHA_C1526	SNSL254_A1504	SSPA1360	SPA1462	SPAB_01935	-	SPC_2338	SeSA_A1489	STY1729	t1259	STM1391	-
	TTSS effectors translocated via both systems	slrP	orf03139; orf03140; orf03141	SARI_02125	SeAg_B0835	SC0798	-	-	SeD_A0894	SEN0745*	SG0778*	SeHA_C0926	SNSL254_A0863	SSPA1820a*	SPA1952*	SPAB_02716	-	SPC_0797*	SeSA_A0949	STY0833*	t2087*	STM0800	-
		sspH1	-	-	-	-	-	-	-	-	-	-	-	-	-	-	-	-	-	-	-		-
	TTSS-1 translocated effectors	avrA	orf00753	-	SeAg_B2987	-	-	-	-	SEN2707	SG2768	SeHA_C3054	-	-	-	-	-	-	SeSA_A3018	-	-	STM2865	-
		sipA	orf00770	SARI_00091	SeAg_B3004	SC2814	-	-	SeD_A3192	SEN2723	SG2784	SeHA_C3072	SNSL254_A3087	SSPA2554	SPA2740	SPAB_03584	-	SPC_2924	SeSA_A3035	STY3005	t2784	STM2882	-
		sipB	orf00773	SARI_00088	SeAg_B3007	SC2817	-	-	SeD_A3195	SEN2726	SG2787	SeHA_C3075	SNSL254_A3090	SSPA2557	SPA2743	SPAB_03588	-	SPC_2927	SeSA_A3038	STY3008	t2787	STM2885	-
		sipC	orf00772	SARI_00089	SeAg_B3006*	SC2816	-	-	SeD_A3194*	SEN2725	SG2786	SeHA_C3074*	SNSL254_A3089*	SSPA2556	SPA2742	SPAB_03587	-	SPC_2926	SeSA_A3037*	STY3007	t2786	STM2884	-
		sopA	orf02549	-	SeAg_B2190	SC2076	-	-	SeD_A2402	SEN2065	SG2096*	SeHA_C2289	SNSL254_A2243	SSPA0754a*	SPA0805*	SPAB_01037*	-	SPC_1647*	SeSA_A2237	STY2275*	t0808*	STM2066	-
		sopB/sigD	orf02647	SARI_01910	SeAg_B1050	SC1043	-	-	SeD_A1167	SEN0955	SG0980	SeHA_C1201	SNSL254_A1187	SSPA1634	SPA1759	SPAB_02464	-	SPC_2659	SeSA_A1155	STY1121	t1828	STM1091	-
		sopD	orf00835	SARI_00017	SeAg_B3075*	SC2876	-	-	SeD_A3257	SEN2784	SG2848	SeHA_C3140	SNSL254_A3156	SSPA2610	SPA2801	SPAB_03654	-	SPC_2990	SeSA_A3099	STY3073	t2846	STM2945	-
		sopE2	orf02444	SARI_01086	SeAg_B1274	SC1852	-	-	SeD_A1457	SEN1182	SG1261	SeHA_C2059	SNSL254_A1996	SSPA0949	SPA1018	SPAB_01351	-	SPC_1874	SeSA_A1999	-	-	STM1855	-
		sopE	-	-	-	-	-	-	SeD_A1429	SEN1155	SG1233	SeHA_C1163	-	SSPA2387	SPA2564	-	-	-	SeSA_A4485	STY4609	t4303	-	-
		sptP	orf00766	SARI_00095	SeAg_B3000	SC2810	-	-	SeD_A3188	SEN2720	SG2781	SeHA_C3068*	SNSL254_A3083	SSPA2550	SPA2736	SPAB_03580	-	SPC_2920	SeSA_A3031	STY3001	t2780	STM2878	-
	TTSS-2 translocated effectors	gogB	-	SARI_00897	-	SC2579	-	-	-	-	-	-	SNSL254_A2788	-	-	-	-	SPC_1065	-	-	-	STM2584	-
		pipB2	orf00660	SARI_00196	SeAg_B2891	SC2710	-	-	SeD_A3077	SEN2624	SG2684*	SeHA_C2955	SNSL254_A2974	SSPA2457	SPA2636	SPAB_03449	-	SPC_2819	SeSA_A2921	STY2897	t2674	STM2780	-
		pipB	orf02649	SARI_01918	SeAg_B1047	SC1040	-	-	SeD_A1164	SEN0952	SG0977	SeHA_C1198	SNSL254_A1185	SSPA1637	SPA1762	SPAB_02467	-	SPC_2662	SeSA_A1152	STY1117	t1830	STM1088	-
		sifA	orf00012	SARI_01766	SeAg_B1960	SC1174	-	-	SeD_A2143	SEN1825	SG1897	SeHA_C1340	SNSL254_A1325	SSPA1511	SPA1626	SPAB_02292	-	SPC_2521	SeSA_A1302	STY1264	t1696	STM1224	-
		sifB	orf00405	SARI_01376	SeAg_B1559	SC1599	-	-	SeD_A1740	SEN1454	SG1521*	SeHA_C1780	SNSL254_A1716	-	-	SPAB_01680	-	SPC_2133	SeSA_A1719	STY1462	t1511	STM1602	-
		sopD2	-	SARI_01991	SeAg_B0977	SC0926	-	-	SeD_A1036	SEN0876	SG0914	SeHA_C1070	SNSL254_A1005	-	SPA1826*	SPAB_02546	-	SPC_0971	SeSA_A1085	STY0971*	t1962*	-	-
		spiC/ssaB	-	SARI_01588	-	SC1414	-	-	-	SEN1652	SG1723	-	-	SSPA1358	SPA1460	SPAB_01933	-	SPC_2336	-	STY1727	t1261	STM1393	-
		sseF	orf00203	SARI_01577	SeAg_B1769	SC1425	-	-	SeD_A1939	SEN1641	SG1712	SeHA_C1537	SNSL254_A1515	SSPA1347	SPA1449	SPAB_01921	-	SPC_2325	SeSA_A1500	STY1716	t1272	STM1404	-
		sseG	orf00204	SARI_01576	SeAg_B1768	SC1426	-	-	SeD_A1938	SEN1640	SG1711	SeHA_C1538	SNSL254_A1516	SSPA1346	SPA1448	SPAB_01920	-	SPC_2324	SeSA_A1501	STY1715	t1273	STM1405	-
		sseI/srfH	orf02688	SARI_02393	-	SC1004	-	-	SeD_A1126	SEN0916	-	-	SNSL254_A1092	-	-	-	-	SPC_2698	-	-	-	STM1051	-
		sseJ	orf04191	SARI_01350	SeAg_B1526	SC1626	-	-	SeD_A1710	SEN1422	SG1488	SeHA_C1810	SNSL254_A1747	-	-	SPAB_01645	-	SPC_2104	SeSA_A1750	STY1439a*	t1534*	STM1631	-
		sseK1	orf04523	SARI_03503	SeAg_B4401	SC4040	-	-	SeD_A4564	SEN3941	SG3449*	-	-	-	-	SPAB_05147	-	SPC_3989	-	-	-	STM4157	-
		sseK2	orf03402	-	-	-	-	-	SeD_A2246	SEN1920	-	SeHA_C2367	SNSL254_A2323	-	-	SPAB_00887	-	-	-	-	-	STM2137	-
		sseL	orf04019	SARI_00605	SeAg_B2423	SC2290	-	-	SeD_A2631*	SEN2269	SG2315	SeHA_C2527	SNSL254_A2472	SSPA0541	SPA0576	SPAB_00696	-	SPC_1424	SeSA_A2515	STY2517	t0576	STM2287	-
		sspH2	orf04110	SARI_00212; SARI_00292; SARI_00895; SARI_01080	SeAg_B1257	SCPS156*	-	-	SeD_A2582	SEN2224	SG2268*	SeHA_C2479	SNSL254_A2425	-	-	SPAB_00755	-	SPC_1470	-	STY2467	t0623	STM2241	-
	ACE T6SS(Escherichia)	aec30	orf03541	-	-	-	-	-	-	-	-	-	-	-	-	-	-	-	-	-	-	-	-
		aec31	orf03542	-	-	-	-	-	-	-	-	-	-	-	-	-	-	-	-	-	-	-	-
		aec32	orf03543	-	-	-	-	-	-	-	-	-	-	-	-	-	-	-	-	-	-	-	-
Serum resistance	Rck	rck	orf04741	-	-	-	-	-	-	-	-	-	-	-	-	-	-	-	-	-	-	-	PSLT009
Spv locus	Spv	spvA	orf03875	SARI_01480	-	-	SCV03	SeD_B0020	-	-	-	-	-	-	-	-	SPC_p002	-	-	-	-	-	PSLT040
		spvB	orf03873	SARI_01481	-	-	SCV04	SeD_B0022*	-	-	-	-	-	-	-	-	SPC_p003	-	-	-	-	-	PSLT039
		spvC	-	SARI_01482	-	-	SCV05	SeD_B0024	-	-	-	-	-	-	-	-	SPC_p004	-	-	-	-	-	PSLT038
		spvD	-	-	-	-	SCV06	SeD_B0026	-	-	-	-	-	-	-	-	SPC_p005	-	-	-	-	-	PSLT037
		spvR	orf03877	SARI_01478	-	-	SCV02	SeD_B0017	-	-	-	-	-	-	-	-	SPC_p001	-	-	-	-	-	PSLT041
Stress adaptation	SodCI	sodCI	orf01554	SARI_04625	-	SC0997	-	-	SeD_A1419	SEN1149	SG1224	SeHA_C1154	SNSL254_A1082	-	-	-	-	SPC_2706	-	-	-	STM1044	-
Toxin	Typhoid toxin	cdtB	-	SARI_02386	-	-	-	-	-	-	-	-	-	SSPA1490	SPA1606	-	-	-	SeSA_A1325	STY1886	t1111	-	-
		pltA	-	SARI_02389	-	-	-	-	-	-	-	-	-	SSPA1493	SPA1609	-	-	-	SeSA_A1322	STY1890	t1108	-	-
		pltB	-	SARI_02390	-	-	-	-	-	-	-	-	-	SSPA1494	SPA1610	-	-	-	-	STY1891	t1107	-	-
Autotransporter	EhaB	ehaB	orf01133	-	-	-	-	-	-	-	-	-	-	-	-	-	-	-	-	-	-	-	-
Invasion	Invasin A(Yersinia)		orf00650	-	-	-	-	-	-	-	-	-	-	-	-	-	-	-	-	-	-	-	-
	Table saved from VFDB (http://www.mgc.ac.cn/VFs/) [Thu Jan 30 17:44:38 2020]

## Sheet: Isolate 821
Isolate 821
VFclass	Virulence factors	Related genes	821(Prediction)	S.enterica subsp. arizonae serovar 62:z4,z23:-- str. RSK2980	S.enterica subsp. enterica serovar Agona str. SL483	S.enterica subsp. enterica serovar Choleraesuis str. SC-B67		S.enterica subsp. enterica serovar Dublin str. CT_02021853		S.enterica subsp. enterica serovar Enteritidis str. P125109	S.enterica subsp. enterica serovar Gallinarum str. 287/91	S.enterica subsp. enterica serovar Heidelberg str. SL476	S.enterica subsp. enterica serovar Newport str. SL254	S.enterica subsp. enterica serovar Paratyphi A str. AKU_12601	S.enterica subsp. enterica serovar Paratyphi A str. ATCC 9150	S.enterica subsp. enterica serovar Paratyphi B str. SPB7	S.enterica subsp. enterica serovar Paratyphi C strain RKS4594		S.enterica subsp. enterica serovar Schwarzengrund str. CVM19633	S.enterica subsp. enterica serovar Typhi str. CT18	S.enterica subsp. enterica serovar Typhi str. Ty2	S.enterica subsp. enterica serovar Typhimurium str. LT2
			draft (draft)	chromosome (NC_010067)	chromosome (NC_011149)	chromosome (NC_006905)	pSCV50 (NC_006855)	pCT02021853_74 (NC_011204)	chromosome (NC_011205)	chromosome (NC_011294)	chromosome (NC_011274)	chromosome (NC_011083)	chromosome (NC_011080)	chromosome (NC_011147)	chromosome (NC_006511)	chromosome (NC_010102)	pSPCV (NC_012124)	chromosome (NC_012125)	chromosome (NC_011094)	chromosome (NC_003198)	chromosome (NC_004631)	chromosome (NC_003197)	pSLT (NC_003277)
Capsule	Vi antigen	tviA	-	-	-	-	-	-	-	-	-	-	-	-	-	-	-	SPC_4467	-	STY4662	t4353	-	-
		tviB	-	-	-	-	-	-	-	-	-	-	-	-	-	-	-	SPC_4466	-	STY4661	t4352	-	-
		tviC	-	-	-	-	-	-	-	-	-	-	-	-	-	-	-	SPC_4465	-	STY4660	t4351	-	-
		tviD	-	-	-	-	-	-	-	-	-	-	-	-	-	-	-	SPC_4464	-	STY4659	t4350	-	-
		tviE	-	-	-	-	-	-	-	-	-	-	-	-	-	-	-	SPC_4463	-	STY4656	t4349	-	-
		vexA	-	-	-	-	-	-	-	-	-	-	-	-	-	-	-	SPC_4462	-	STY4655	t4348	-	-
		vexB	-	-	-	-	-	-	-	-	-	-	-	-	-	-	-	SPC_4461	-	STY4654	t4347	-	-
		vexC	-	-	-	-	-	-	-	-	-	-	-	-	-	-	-	SPC_4460	-	STY4653	t4346	-	-
		vexD	-	-	-	-	-	-	-	-	-	-	-	-	-	-	-	SPC_4459	-	STY4652	t4345	-	-
		vexE	-	-	-	-	-	-	-	-	-	-	-	-	-	-	-	SPC_4458	-	STY4651	t4344	-	-
Fimbrial adherence determinants	Agf/Csg	csgA	orf00358	SARI_01854	SeAg_B2046	SC1092	-	-	SeD_A2229	SEN1904	SG1978	SeHA_C1255	SNSL254_A1240	SSPA1588	SPA1707	SPAB_02388	-	SPC_2606	SeSA_A1210	STY1181	t1776	STM1144	-
		csgB	orf00357	SARI_01855	SeAg_B2047	SC1091	-	-	SeD_A2230	SEN1905	SG1979	SeHA_C1254	SNSL254_A1239	SSPA1589	SPA1708	SPAB_02389	-	SPC_2607	SeSA_A1209	STY1180	t1777	STM1143	-
		csgC	orf00359	SARI_01853	SeAg_B2045	SC1093	-	-	SeD_A2228	SEN1903	SG1977	SeHA_C1256	SNSL254_A1241	SSPA1587	SPA1706	-	-	SPC_2605	SeSA_A1211	STY1182	t1775	STM1145	-
		csgD	orf00356	SARI_01856*	SeAg_B2048	SC1090	-	-	SeD_A2231	SEN1906	SG1980	SeHA_C1253	SNSL254_A1238	SSPA1590	SPA1709	SPAB_02394	-	SPC_2608	SeSA_A1208	STY1179	t1778	STM1142	-
		csgE	orf00355	-	SeAg_B2049	SC1089	-	-	SeD_A2232	SEN1907	SG1981	SeHA_C1252	SNSL254_A1237	SSPA1591	SPA1710	SPAB_02395	-	SPC_2609	SeSA_A1207	STY1178	t1779	STM1141	-
		csgF	orf00354	SARI_01857*	SeAg_B2050	SC1088	-	-	SeD_A2233	SEN1908	SG1982	SeHA_C1251	SNSL254_A1236	SSPA1591a*	SPA1711*	SPAB_02396	-	SPC_2610	SeSA_A1206	STY1177	t1780	STM1140	-
		csgG	orf00353	SARI_01858*	SeAg_B2051	SC1087	-	-	SeD_A2234	SEN1909	SG1983	SeHA_C1250	SNSL254_A1235	SSPA1592	SPA1712	SPAB_02397	-	SPC_2611	SeSA_A1205	STY1176	t1781	STM1139	-
	Bcf	bcfA	orf04004	SARI_02971	SeAg_B0024	SC0020	-	-	SeD_A0022	SEN0020	SG0023	SeHA_C0024	SNSL254_A0023	SSPA0019	SPA0021	SPAB_00028	-	SPC_0023	SeSA_A0023	STY0024	t0022	STM0021	-
		bcfB	orf04005	SARI_02970	SeAg_B0025	SC0021	-	-	SeD_A0023	SEN0021	SG0024	SeHA_C0025	SNSL254_A0024	SSPA0020	SPA0022	SPAB_00029	-	SPC_0024	SeSA_A0024	STY0025	t0023	STM0022	-
		bcfC	orf04006	SARI_02969	SeAg_B0026	SCPS38*	-	-	SeD_A0024	SEN0022	SG0025	SeHA_C0026	SNSL254_A0025	SSPA0021	SPA0023	SPAB_00030	-	SPC_0025*	SeSA_A0025	STY0026*	t0024*	STM0023	-
		bcfD	orf04007	SARI_02968	SeAg_B0027	SC0022	-	-	SeD_A0025	SEN0023	SG0026	SeHA_C0027	SNSL254_A0026	SSPA0022	SPA0024	SPAB_00031	-	SPC_0026	SeSA_A0026	STY0029	t0025	STM0024	-
		bcfE	orf04008	SARI_02967	SeAg_B0028	SC0023	-	-	SeD_A0026	SEN0024	SG0027	SeHA_C0028	SNSL254_A0027	SSPA0023	SPA0025	SPAB_00032	-	SPC_0027	SeSA_A0027	STY0030	t0026	STM0025	-
		bcfF	orf04009	SARI_02966	SeAg_B0029	SC0024	-	-	SeD_A0027	SEN0025	SG0028	SeHA_C0029	SNSL254_A0028	SSPA0023a*	SPA0026*	SPAB_00033	-	SPC_0028	SeSA_A0028	STY0031	t0027	STM0026	-
		bcfG	orf04010	SARI_02965	SeAg_B0030	SC0025	-	-	SeD_A0028	SEN0026	SG0029	SeHA_C0030	SNSL254_A0029	SSPA0024	SPA0027	SPAB_00034	-	SPC_0029	SeSA_A0029	STY0032	t0028	STM0027	-
	Fim	fimA	orf02621	SARI_02411	SeAg_B0589	SC0582	-	-	SeD_A0591	SEN0524	SG0555	SeHA_C0653	SNSL254_A0596	SSPA2028	SPA2182	SPAB_03020	-	SPC_0557	SeSA_A0588	STY0589	t2320	STM0543	-
		fimC	orf02623	SARI_02409	SeAg_B0591	SCPS2*	-	-	SeD_A0594	SEN0526	SG0557	SeHA_C0655	SNSL254_A0598	SSPA2026	SPA2180	SPAB_03018	-	SPC_0559	SeSA_A0590	STY0592	t2318	STM0545	-
		fimD	orf02624	SARI_02408	SeAg_B0592	SC0585	-	-	SeD_A0595	SEN0527	SG0558	SeHA_C0656	SNSL254_A0599	SSPA2025	SPA2179	SPAB_03017	-	SPC_0560	SeSA_A0591	STY0593	t2317	STM0546	-
		fimF	orf02626	-	SeAg_B0594	SC0587	-	-	SeD_A0597	SEN0529	SG0560	SeHA_C0658	SNSL254_A0601	SSPA2023	SPA2177	SPAB_03015	-	SPC_0562	SeSA_A0593	STY0595	t2315	STM0548	-
		fimH	orf02625	SARI_02407	SeAg_B0593	SC0586	-	-	SeD_A0596	SEN0528	SG0559	SeHA_C0657	SNSL254_A0600	SSPA2024	SPA2178	SPAB_03016	-	SPC_0561	SeSA_A0592	STY0594	t2316	STM0547	-
		fimI	orf02622	SARI_02410	SeAg_B0590	SC0583	-	-	SeD_A0593*	SEN0525	SG0556	SeHA_C0654	SNSL254_A0597	SSPA2027	SPA2181	SPAB_03019	-	SPC_0558	SeSA_A0589	STY0590*	t2319	STM0544	-
		fimW	orf02631	-	SeAg_B0599	SC0590	-	-	SeD_A0601	SEN0533	SG0564	SeHA_C0663	SNSL254_A0605	SSPA2019	SPA2173	SPAB_03010	-	SPC_0566	SeSA_A0598	STY0600	t2311	STM0552	-
		fimY	-	-	SeAg_B0596	SC0589	-	-	SeD_A0599	SEN0531	SG0562	SeHA_C0660	SNSL254_A0603	SSPA2021	SPA2175	SPAB_03012	-	SPC_0564	SeSA_A0595	STY0598	t2313	STM0550	-
		fimZ	orf02627	-	SeAg_B0595	SC0588	-	-	SeD_A0598	SEN0530	SG0561	SeHA_C0659	SNSL254_A0602	SSPA2022	SPA2176	SPAB_03014	-	SPC_0563*	SeSA_A0594	STY0596	t2314	STM0549	-
	Lpf	lpfA	orf03254	-	SeAg_B3853	SC3571	-	-	SeD_A4023	SEN3463	SG3793	SeHA_C3962	SNSL254_A3918	-	-	SPAB_04523	-	SPC_3718	-	-	-	STM3640	-
		lpfB	orf03255	-	SeAg_B3852	SC3570	-	-	SeD_A4022	SEN3462	SG3794	SeHA_C3961	SNSL254_A3917	-	-	SPAB_04522	-	SPC_3717	-	-	-	STM3639	-
		lpfC	orf03256	-	SeAg_B3851	SCPS1*	-	-	SeD_A4021*	SEN3461	SG3795*	SeHA_C3960	SNSL254_A3916	-	-	SPAB_04521*	-	SPC_3716	-	-	-	STM3638	-
		lpfD	orf03257	-	SeAg_B3850	SC3569	-	-	SeD_A4019*	SEN3460	SG3797	SeHA_C3959*	SNSL254_A3915*	-	-	SPAB_04520	-	SPC_3715	-	-	-	STM3637	-
		lpfE	orf03258	-	SeAg_B3849	SC3568	-	-	SeD_A4018	SEN3459	SG3798	SeHA_C3958	SNSL254_A3914	-	-	SPAB_04519	-	SPC_3714	-	-	-	STM3636	-
	Pef	pefA	orf04554	-	-	-	SCV24	-	-	-	-	-	-	-	-	-	SPC_p026	-	-	-	-	-	PSLT018
		pefB	orf04555	-	-	-	SCV23	-	-	-	-	-	-	-	-	-	SPC_p025	-	-	-	-	-	PSLT019
		pefC	orf04552	-	-	-	SCV25	-	-	-	-	-	-	-	-	-	SPC_p027	-	-	-	-	-	PSLT017
		pefD	orf04551	-	-	-	SCV26	-	-	-	-	-	-	-	-	-	SPC_p028	-	-	-	-	-	PSLT016
	Peg	pegA	orf00094	-	-	-	-	-	SeD_A2498	SEN2145B	SG2186	-	SNSL254_A2341	SSPA0659	SPA0700	-	-	-	SeSA_A2390	-	-	-	-
		pegB	orf00095	-	-	-	-	-	SeD_A2497	SEN2145A	SG2185	-	SNSL254_A2340	SSPA0660	SPA0701	-	-	-	SeSA_A2389	-	-	-	-
		pegC	orf00096	-	-	-	-	-	SeD_A2496	SEN2145	SG2183*	-	SNSL254_A2339	SSPA0661	SPA0702	-	-	-	SeSA_A2388	-	-	-	-
		pegD	orf00097	-	-	-	-	-	SeD_A2495	SEN2144A	SG2182	-	SNSL254_A2338	SSPA0662	SPA0703	-	-	-	SeSA_A2387	-	-	-	-
	Saf	safA	-	-	-	SC0292	-	-	-	SEN0281	SG0308	-	-	SSPA2302	SPA2464	SPAB_03307	-	SPC_0309	SeSA_A0336	STY0332	t2561	STM0299	-
		safB	orf02362	-	SeAg_B0330	SC0293	-	-	SeD_A0329*	SEN0282	SG0309	-	SNSL254_A0337	SSPA2301	SPA2463	SPAB_03305	-	SPC_0310	SeSA_A0337	STY0335	t2559	STM0300	-
		safC	orf02363	-	SeAg_B0331	SC0294	-	-	SeD_A0330	SEN0283	SG0310*	-	SNSL254_A0338	SSPA2300	SPA2462	SPAB_03304	-	SPC_0311*	SeSA_A0338	STY0336	t2558	STM0301	-
		safD	orf02364	-	SeAg_B0332	SC0295	-	-	SeD_A0331	SEN0284	SG0312	-	SNSL254_A0339	SSPA2299a*	SPA2461*	SPAB_03303	-	SPC_0312	SeSA_A0339	STY0337	t2557	STM0302	-
	Sef	sefA	-	-	-	-	-	-	-	SEN4247	SG4318	-	-	SSPA3996	SPA4304	-	-	-	-	STY4836a*	t4533*	-	-
		sefB	-	-	-	-	-	-	SeD_A4881	SEN4248	SG4319	-	-	SSPA3997	SPA4305	-	-	-	-	STY4837	t4534	-	-
		sefC	orf03680	-	-	-	-	-	SeD_A4882	SEN4249	SG4320*	-	-	SSPA3998	SPA4306	-	-	-	-	STY4838	t4536	-	-
		sefD	-	-	-	-	-	-	-	SEN4250	SG4321*	-	-	SSPA3998a*	-	-	-	-	-	STY4839*	t4535*	-	-
	Sta	staA	-	-	SeAg_B3976	-	-	-	-	-	-	-	-	-	-	SPAB_00232	-	-	SeSA_A0209	STY0207	t0190	-	-
		staB	-	-	SeAg_B3975	-	-	-	-	-	-	-	-	-	-	SPAB_00231	-	-	SeSA_A0208	STY0206	t0189	-	-
		staC	-	-	SeAg_B3974	-	-	-	-	-	-	-	-	-	-	SPAB_00230	-	-	SeSA_A0207	STY0205	t0188	-	-
		staD	-	-	SeAg_B3973	-	-	-	-	-	-	-	-	-	-	SPAB_00229	-	-	SeSA_A0206	STY0204	t0187	-	-
		staE	-	-	SeAg_B3972	-	-	-	-	-	-	-	-	-	-	SPAB_00228	-	-	SeSA_A0205	STY0203	t0186	-	-
		staF	-	-	SeAg_B3971	-	-	-	-	-	-	-	-	-	-	SPAB_00227	-	-	SeSA_A0204	STY0202	t0185	-	-
		staG	-	-	SeAg_B3970	-	-	-	-	-	-	-	-	-	-	SPAB_00226	-	-	SeSA_A0203	STY0201	t0184	-	-
	Stb	stbA	orf02402	-	SeAg_B0373	SC0383	-	-	SeD_A0371	SEN0323	SG0350	SeHA_C0433	-	SSPA2218	SPA2379	SPAB_03261	-	SPC_0351	-	STY0373	t2521	STM0340	-
		stbB	orf02401	-	SeAg_B0372	SC0382	-	-	SeD_A0370	SEN0322	SG0349	SeHA_C0432	SNSL254_A0380	SSPA2219	SPA2380	SPAB_03262	-	SPC_0350	SeSA_A0392	STY0372	t2522	STM0339	-
		stbC	orf02400	-	SeAg_B0371	SC0381	-	-	SeD_A0369	SEN0321	SG0348*	SeHA_C0431	SNSL254_A0378	SSPA2220	SPA2381	SPAB_03263	-	SPC_0349	SeSA_A0391	STY0371	t2523*	STM0338	-
		stbD	orf02399	-	SeAg_B0370	SC0380	-	-	SeD_A0368	SEN0320	SG0347	SeHA_C0430	SNSL254_A0377	SSPA2221	SPA2382	SPAB_03264	-	SPC_0348	SeSA_A0390	STY0370	t2524	STM0337	-
		stbE	orf02398	-	SeAg_B0369	SCPS73*	-	-	SeD_A0367	SEN0319	SG0346	SeHA_C0429	SNSL254_A0376	SSPA2222	SPA2383	SPAB_03265	-	SPC_0347	SeSA_A0389	STY0369	t2525	STM0336	-
	Stc	stcA	-	-	SeAg_B2297	SC2167	-	-	-	-	-	SeHA_C2386	-	-	-	SPAB_00869	-	SPC_1551	-	STY2381	t0704	STM2152	-
		stcB	-	-	SeAg_B2296	SC2166	-	-	-	-	-	SeHA_C2385	-	-	-	SPAB_00870	-	SPC_1552	-	STY2380	t0705	STM2151	-
		stcC	-	-	SeAg_B2295	SC2165	-	-	-	-	-	SeHA_C2384	-	-	-	SPAB_00871	-	SPC_1553*	-	STY2379	t0706*	STM2150	-
		stcD	-	-	SeAg_B2294	SC2164	-	-	-	-	-	SeHA_C2383	-	-	-	SPAB_00872	-	SPC_1554	-	STY2378	t0707	STM2149	-
	Std	stdA	orf01955	-	SeAg_B3185	SC2969	-	-	SeD_A3364	SEN2873	-	SeHA_C3248	SNSL254_A3262	SSPA2700	SPA2897	SPAB_03771	-	SPC_3089	SeSA_A3199	STY3177	t2940	STM3029.S	-
		stdB	orf01954	-	SeAg_B3184	SC2968	-	-	SeD_A3363	SEN2872	-	SeHA_C3247	SNSL254_A3261	SSPA2699	SPA2896	SPAB_03770	-	SPC_3088	SeSA_A3198	STY3176	t2939	STM3028	-
		stdC	orf01953	-	SeAg_B3183	SC2967	-	-	SeD_A3362	SEN2871	-	SeHA_C3246	SNSL254_A3260	SSPA2698	SPA2895	SPAB_03769	-	SPC_3087	SeSA_A3197	STY3175	t2938	STM3027	-
	Ste	steA	orf01870	-	SeAg_B3088	SC2889	-	-	SeD_A3269	SEN2794	SG2859	SeHA_C3152	SNSL254_A3171	SSPA2619	SPA2812	SPAB_03670	-	SPC_3006	-	STY3084*	t2856*	-	-
		steB	orf01871	-	SeAg_B3089	SC2890	-	-	SeD_A3270	SEN2795	SG2860	SeHA_C3153	SNSL254_A3172	SSPA2620	SPA2813	SPAB_03671*	-	SPC_3007	-	STY3086	t2857	-	-
		steC	orf01872	-	SeAg_B3090	SC2891	-	-	SeD_A3271	SEN2796	SG2861	SeHA_C3154	SNSL254_A3173	SSPA2621	SPA2814	SPAB_03672	-	SPC_3008	-	STY3087	t2858	-	-
		steD	orf01873	-	SeAg_B3091	SC2892	-	-	SeD_A3272	SEN2797	SG2862	SeHA_C3155	SNSL254_A3174	SSPA2622	SPA2815	SPAB_03673	-	SPC_3009	-	STY3088	t2859	-	-
		steE	orf01874	-	SeAg_B3092	SC2893	-	-	SeD_A3273	SEN2798	SG2863	SeHA_C3156	SNSL254_A3175	SSPA2623	SPA2816	SPAB_03674	-	SPC_3010	-	STY3089	t2860	-	-
		steF	orf01875	-	SeAg_B3093	SC2894	-	-	SeD_A3274	SEN2799	SG2864	SeHA_C3157	SNSL254_A3176	SSPA2624	SPA2817	SPAB_03675	-	SPC_3011	-	STY3090	t2861	-	-
	Stf	stfA	orf03517	-	SeAg_B0232	SC0195	-	-	SeD_A0214	SEN0200	SG0199	SeHA_C0231	SNSL254_A0216	-	SPA0201	SPAB_00252	-	SPC_0211	-	-	-	STM0195	-
		stfC	orf03516	-	SeAg_B0233	SC0196	-	-	SeD_A0215	SEN0201	SG0200	SeHA_C0232	SNSL254_A0217	SSPA0196*	SPA0202*	SPAB_00253	-	SPC_0212	-	-	-	STM0196	-
		stfD	orf03515	-	SeAg_B0234	SC0197	-	-	SeD_A0216	SEN0202	SG0201	SeHA_C0233	SNSL254_A0218	SSPA0197	SPA0203	SPAB_00254	-	SPC_0213*	-	-	-	STM0197	-
		stfE	orf03514	-	SeAg_B0235	SC0198	-	-	SeD_A0217	SEN0203	SG0202	SeHA_C0234	SNSL254_A0219	SSPA0198	SPA0204	SPAB_00255	-	SPC_0214	-	-	-	STM0198	-
		stfF	orf03513	-	SeAg_B0236	SC0199	-	-	SeD_A0218	SEN0204	SG0203*	SeHA_C0235	SNSL254_A0220	SSPA0198a*	SPA0205*	SPAB_00256	-	SPC_0215	-	-	-	STM0199	-
		stfG	orf03512	-	SeAg_B0237	SC0200	-	-	SeD_A0219	SEN0205	SG0204	SeHA_C0236	SNSL254_A0221	SSPA0199	SPA0206	SPAB_00257	-	SPC_0216	-	-	-	STM0200	-
	Stg	stgA	-	-	-	-	-	-	-	-	-	-	-	-	-	-	-	-	-	STY3918	t3659	-	-
		stgB	-	-	-	-	-	-	-	-	-	-	-	-	-	-	-	-	-	STY3919	t3660	-	-
		stgC	-	-	-	-	-	-	-	-	-	-	-	-	-	-	-	-	-	STY3920*	t3661*	-	-
		stgD	-	-	-	-	-	-	-	-	-	-	-	-	-	-	-	-	-	STY3922	t3662	-	-
	Sth	sthA	orf03978	-	SeAg_B4919	SC4440	-	-	SeD_A5008	SEN4351	SG4417	SeHA_C5005	SNSL254_A4953	SSPA4090	SPA4405	SPAB_05773	-	SPC_4728	SeSA_A4846	STY4944	t4634	STM4595	-
		sthB	orf03977	-	SeAg_B4918	SC4439	-	-	SeD_A5007	SEN4350	SG4415*	SeHA_C5004	SNSL254_A4952	SSPA4089	SPA4404	SPAB_05772	-	SPC_4727	SeSA_A4845	STY4943	t4633	STM4594	-
		sthC	orf03976	-	SeAg_B4917	SC4438	-	-	SeD_A5006	SEN4349	-	SeHA_C5003	SNSL254_A4951	SSPA4088	SPA4403	SPAB_05771	-	SPC_4726	SeSA_A4844	STY4941*	t4632*	STM4593	-
		sthD	orf03975	-	SeAg_B4916	SC4437	-	-	SeD_A5005	SEN4348	SG4414	SeHA_C5002	SNSL254_A4950	SSPA4087	SPA4402	SPAB_05770	-	SPC_4725	SeSA_A4843	STY4940	t4631	STM4592	-
		sthE	orf03974	-	SeAg_B4915	SC4436	-	-	SeD_A5004	SEN4347	SG4413*	SeHA_C5001	SNSL254_A4949	SSPA4086	SPA4401	SPAB_05769	-	SPC_4724	SeSA_A4842	STY4938*	t4630*	STM4591	-
	Sti	stiA	orf03539	-	SeAg_B0209	SC0177	-	-	SeD_A0192	SEN0182	SG0180	SeHA_C0201	SNSL254_A0193	-	-	SPAB_00216	-	SPC_0190	SeSA_A0196	-	-	STM0177	-
		stiB	orf03540	-	SeAg_B0208	SC0176	-	-	SeD_A0191	SEN0181	SG0179	SeHA_C0200	SNSL254_A0192	-	-	SPAB_00215	-	SPC_0189	SeSA_A0195	-	-	STM0176	-
		stiC	orf03541	-	SeAg_B0207	SC0175	-	-	SeD_A0190	SEN0180	SG0178*	SeHA_C0199	SNSL254_A0191	-	-	SPAB_00214	-	SPC_0188	SeSA_A0194	-	-	STM0175	-
		stiH	orf03542	-	SeAg_B0206	SC0174	-	-	SeD_A0189	SEN0179	SG0177	SeHA_C0198	SNSL254_A0190	-	-	SPAB_00213	-	SPC_0187	SeSA_A0193	-	-	STM0174	-
	Stj	Undetermined	-	-	SeAg_B4893	-	-	-	-	-	-	SeHA_C4979	SNSL254_A4927	-	-	-	-	-	-	-	-	STM4571	-
		Undetermined	-	-	SeAg_B4896	-	-	-	-	-	-	SeHA_C4982	SNSL254_A4930	-	-	-	-	-	-	-	-	STM4574	-
		Undetermined	-	-	SeAg_B4897	-	-	-	-	-	-	SeHA_C4983	SNSL254_A4931	-	-	-	-	-	-	-	-	STM4575	-
		stjB	-	-	SeAg_B4894	-	-	-	-	-	-	SeHA_C4980	SNSL254_A4928	-	-	-	-	-	-	-	-	STM4572	-
		stjC	-	-	SeAg_B4895	-	-	-	-	-	-	SeHA_C4981	SNSL254_A4929	-	-	-	-	-	-	-	-	STM4573	-
	Stk	stkA	-	-	-	-	-	-	-	-	-	SeHA_C0211	-	SSPA0181	SPA0185	-	-	-	-	-	-	-	-
		stkB	-	-	-	-	-	-	-	-	-	SeHA_C0210	-	SSPA0180	SPA0184	-	-	-	-	-	-	-	-
		stkC	-	-	-	-	-	-	-	-	-	SeHA_C0209	-	SSPA0179	SPA0183	-	-	-	-	-	-	-	-
		stkD	-	-	-	-	-	-	-	-	-	SeHA_C0208	-	SSPA0178	SPA0182	-	-	-	-	-	-	-	-
		stkE	-	-	-	-	-	-	-	-	-	SeHA_C0207	-	SSPA0177	SPA0181	-	-	-	-	-	-	-	-
		stkF	-	-	-	-	-	-	-	-	-	SeHA_C0206	-	SSPA0176	SPA0180	-	-	-	-	-	-	-	-
		stkG	-	-	-	-	-	-	-	-	-	SeHA_C0205	-	SSPA0175	SPA0179	-	-	-	-	-	-	-	-
	Tcf	tcfA	-	-	-	SC0300	-	-	-	-	-	SeHA_C0338	-	SSPA2294	SPA2455	-	-	-	SeSA_A0345	STY0345	t2550	-	-
		tcfB	-	-	-	SC0301	-	-	-	-	-	SeHA_C0339	-	SSPA2293	SPA2454	-	-	-	SeSA_A0346	STY0346	t2549	-	-
		tcfC	-	-	-	SCPS55*	-	-	-	-	-	SeHA_C0340	-	SSPA2292	SPA2453	-	-	-	SeSA_A0347	STY0347	t2548	-	-
		tcfD	-	-	-	SC0303*	-	-	-	-	-	SeHA_C0341	-	SSPA2291	SPA2452	-	-	-	SeSA_A0348	STY0348	t2547	-	-
Macrophage inducible genes	Mig-14	mig-14	orf01684	SARI_00193	SeAg_B2893	SC2713	-	-	SeD_A3080	SEN2626	SG2687	SeHA_C2958	SNSL254_A2977	SSPA2459	SPA2638	SPAB_03454	-	SPC_2823	SeSA_A2924	STY2900	t2676	STM2782	-
	Mig-5	mig-5	orf04589	-	-	-	SCV48	SeD_B0010	-	-	-	-	-	-	-	-	SPC_p061	-	-	-	-	-	PSLT046
Magnesium uptake	Mg2+ transport	mgtB	orf04247	SARI_03870	SeAg_B3988	SC3684	-	-	SeD_A4155	SEN3585	SG3666	SeHA_C4092	SNSL254_A4041	SSPA3375	SPA3613	SPAB_04676	-	SPC_3842	SeSA_A3969	STY4023	t3755	STM3763	-
		mgtC	orf04245	SARI_03869	SeAg_B3989	SC3685	-	-	SeD_A4157	SEN3586	SG3665	SeHA_C4094	SNSL254_A4043	SSPA3376	SPA3614	SPAB_04678	-	SPC_3843	SeSA_A3971	STY4022	t3754	STM3764	-
Nonfimbrial adherence determinants	MisL	misL	orf04253	-	SeAg_B3981	SC3678	-	-	-	SEN3580	SG3671	SeHA_C4085*	SNSL254_A4035*	SSPA3370	SPA3608	SPAB_04665	-	SPC_3835	SeSA_A3962	STY4030*	t3760*	STM3757	-
	RatB	ratB	orf03100	-	SeAg_B2665	SC2511	-	-	SeD_A2882*	SEN2494*	SG2547*	SeHA_C2771	SNSL254_A2708	SSPA0331a*	SPA0353*	SPAB_00430	-	SPC_1141	SeSA_A2751	STY2758*	t0342*	STM2514	-
	ShdA	shdA	orf03098	-	SeAg_B2662	SCPS112*	-	-	SeD_A2878*	SEN2493	SG2545*	SeHA_C2769*	SNSL254_A2706*	SSPA0331b*	SPA0354*	SPAB_00432	-	SPC_1142	SeSA_A2747*	STY2755*	t0344*	STM2513	-
	SinH	sinH	orf03104	-	SeAg_B2668	SC2514	-	-	SeD_A2885	SEN2497*	SG2551*	SeHA_C2774	SNSL254_A2711	SSPA0329a*	SPA0350*	SPAB_00427	-	SPC_1137	SeSA_A2754	STY2762*	t0339*	STM2517	-
Regulation	PhoPQ	phoP	orf00450	SARI_01759	SeAg_B1953	SC1182	-	-	SeD_A2135	SEN1818	SG1890	SeHA_C1348	SNSL254_A1332	SSPA1504	SPA1619	SPAB_02283	-	SPC_2513	SeSA_A1310	STY1271	t1689	STM1231	-
		phoQ	orf00449	SARI_01760	SeAg_B1954	SC1181	-	-	SeD_A2136	SEN1819	SG1891	SeHA_C1347	SNSL254_A1331	SSPA1505	SPA1620	SPAB_02284	-	SPC_2514	SeSA_A1309	STY1270	t1690	STM1230	-
Secretion system	TTSS (SPI-1 encode)	hilA	orf01784	SARI_00097	SeAg_B2998	SC2808	-	-	SeD_A3186	SEN2718	SG2779	SeHA_C3065	SNSL254_A3081	SSPA2548	SPA2734	SPAB_03578	-	SPC_2918	SeSA_A3029	STY2999	t2778	STM2876	-
		hilC	orf01775	SARI_00106	SeAg_B2989	SC2799	-	-	SeD_A3177	SEN2709	SG2770	SeHA_C3056	SNSL254_A3072	SSPA2539	SPA2725	SPAB_03566	-	SPC_2909	SeSA_A3020	STY2988	t2769	STM2867	-
		hilD	orf01783	SARI_00098	SeAg_B2997	SC2807	-	-	SeD_A3185	SEN2717	SG2778	SeHA_C3064	SNSL254_A3080	SSPA2547	SPA2733	SPAB_03577	-	SPC_2917	SeSA_A3028	STY2996	t2777	STM2875	-
		iacP	orf01789	SARI_00092	SeAg_B3003	SC2813	-	-	SeD_A3191	SEN2722	SG2783	SeHA_C3071	SNSL254_A3086	SSPA2553	SPA2739	SPAB_03583	-	SPC_2923	SeSA_A3034	STY3004	t2783	STM2881	-
		iagB	orf01785	SARI_00096	SeAg_B2999	SC2809	-	-	SeD_A3187	SEN2719	SG2780	SeHA_C3066	SNSL254_A3082	SSPA2549	SPA2735	SPAB_03579	-	SPC_2919	SeSA_A3030	STY3000	t2779	STM2877	-
		invA	orf01804	SARI_00077	SeAg_B3018	SC2828	-	-	SeD_A3206	SEN2737	SG2798	SeHA_C3086	SNSL254_A3101	SSPA2568	SPA2754	SPAB_03599	-	SPC_2938	SeSA_A3049	STY3019	t2798	STM2896	-
		invB	orf01803	SARI_00078	SeAg_B3017	SC2827	-	-	SeD_A3205	SEN2736	SG2797	SeHA_C3085	SNSL254_A3100	SSPA2567	SPA2753	SPAB_03598	-	SPC_2937	SeSA_A3048	STY3018	t2797	STM2895	-
		invC	orf01802	SARI_00079	SeAg_B3016	SC2826	-	-	SeD_A3204	SEN2735	SG2796	SeHA_C3084	SNSL254_A3099	SSPA2566	SPA2752	SPAB_03597	-	SPC_2936	SeSA_A3047	STY3017	t2796	STM2894	-
		invE	orf01805	SARI_00076	SeAg_B3019	SC2829	-	-	SeD_A3207	SEN2738	SG2799	SeHA_C3087	SNSL254_A3102	SSPA2569	SPA2755	SPAB_03600	-	SPC_2939	SeSA_A3050	STY3020	t2799	STM2897	-
		invF	orf01807	SARI_00074	SeAg_B3021	SC2831	-	-	SeD_A3209	SEN2740	SG2801	SeHA_C3089	SNSL254_A3104	SSPA2571	SPA2757	SPAB_03602	-	SPC_2941	SeSA_A3052	STY3022	t2801	STM2899	-
		invG	orf01806	SARI_00075	SeAg_B3020	SC2830	-	-	SeD_A3208	SEN2739	SG2800	SeHA_C3088	SNSL254_A3103	SSPA2570	SPA2756	SPAB_03601	-	SPC_2940	SeSA_A3051	STY3021	t2800	STM2898	-
		invH	orf01808	SARI_00073	SeAg_B3022	SC2832	-	-	SeD_A3210	SEN2741	SG2802	SeHA_C3090	SNSL254_A3105	SSPA2572	SPA2758	SPAB_03605*	-	SPC_2942	SeSA_A3054	STY3023	t2802	STM2900	-
		invI	orf01801	SARI_00080	SeAg_B3015	SC2825	-	-	SeD_A3203	SEN2734	SG2795	SeHA_C3083	SNSL254_A3098	SSPA2565	SPA2751	SPAB_03596	-	SPC_2935	SeSA_A3046	STY3016	t2795	STM2893	-
		invJ	orf01800	SARI_00081	SeAg_B3014	SC2824	-	-	SeD_A3202	SEN2733	SG2794	SeHA_C3082	SNSL254_A3097	SSPA2564	SPA2750	SPAB_03595	-	SPC_2934	SeSA_A3045	STY3015	t2794	STM2892	-
		orgA	orf01778	SARI_00103	SeAg_B2992	SC2802	-	-	SeD_A3180	SEN2712	SG2773	SeHA_C3059	SNSL254_A3075	SSPA2542	SPA2728	SPAB_03571	-	SPC_2912	SeSA_A3023	STY2991	t2772	STM2870	-
		orgB	orf01777	SARI_00104	SeAg_B2991*	SC2801	-	-	SeD_A3179	SEN2711	SG2772	SeHA_C3058	SNSL254_A3074	SSPA2541	SPA2727	SPAB_03570	-	SPC_2911	SeSA_A3022*	STY2990	t2771	STM2869	-
		orgC	orf01776	SARI_00105	SeAg_B2990	SC2800	-	-	SeD_A3178	SEN2710	SG2771	SeHA_C3057	SNSL254_A3073	SSPA2540	SPA2726	SPAB_03569	-	SPC_2910	SeSA_A3021	STY2989	t2770	STM2868	-
		prgH	orf01782	SARI_00099	SeAg_B2996	SC2806	-	-	SeD_A3184	SEN2716	SG2777	SeHA_C3063	SNSL254_A3079	SSPA2546	SPA2732	SPAB_03575	-	SPC_2916	SeSA_A3027	STY2995	t2776	STM2874	-
		prgI	orf01781	SARI_00100	SeAg_B2995	SC2805	-	-	SeD_A3183	SEN2715	SG2776	SeHA_C3062	SNSL254_A3078	SSPA2545	SPA2731	SPAB_03574	-	SPC_2915	SeSA_A3026	STY2994	t2775	STM2873	-
		prgJ	orf01780	SARI_00101	SeAg_B2994	SC2804	-	-	SeD_A3182	SEN2714	SG2775	SeHA_C3061	SNSL254_A3077	SSPA2544	SPA2730	SPAB_03573	-	SPC_2914	SeSA_A3025	STY2993	t2774	STM2872	-
		prgK	orf01779	SARI_00102	SeAg_B2993	SC2803	-	-	SeD_A3181	SEN2713	SG2774	SeHA_C3060	SNSL254_A3076	SSPA2543	SPA2729	SPAB_03572	-	SPC_2913	SeSA_A3024	STY2992	t2773	STM2871	-
		sicA	orf01794	SARI_00087	SeAg_B3008	SC2818	-	-	SeD_A3196	SEN2727	SG2788	SeHA_C3076	SNSL254_A3091	SSPA2558	SPA2744	SPAB_03589	-	SPC_2928	SeSA_A3039	STY3009	t2788	STM2886	-
		sicP	orf01787	SARI_00094	SeAg_B3001	SC2811	-	-	SeD_A3189	SEN2721	SG2782	SeHA_C3069	SNSL254_A3084	SSPA2551	SPA2737	SPAB_03581	-	SPC_2921	SeSA_A3032	STY3002	t2781	STM2879	-
		sipD	orf01791	SARI_00090	SeAg_B3005	SC2815	-	-	SeD_A3193*	SEN2724	SG2785	SeHA_C3073*	SNSL254_A3088*	SSPA2555	SPA2741	SPAB_03585	-	SPC_2925	SeSA_A3036	STY3006	t2785	STM2883	-
		spaO	orf01799	SARI_00082	SeAg_B3013	SC2823	-	-	SeD_A3201	SEN2732	SG2793	SeHA_C3081	SNSL254_A3096	SSPA2563	SPA2749	SPAB_03594	-	SPC_2933	SeSA_A3044	STY3014	t2793	STM2891	-
		spaP	orf01798	SARI_00083	SeAg_B3012	SC2822	-	-	SeD_A3200	SEN2731	SG2792	SeHA_C3080	SNSL254_A3095	SSPA2562	SPA2748	SPAB_03593	-	SPC_2932	SeSA_A3043	STY3013	t2792	STM2890	-
		spaQ	orf01797	SARI_00084	SeAg_B3011	SC2821	-	-	SeD_A3199	SEN2730	SG2791	SeHA_C3079	SNSL254_A3094	SSPA2561	SPA2747	SPAB_03592	-	SPC_2931	SeSA_A3042	STY3012	t2791	STM2889	-
		spaR	orf01796	SARI_00085	SeAg_B3010	SC2820	-	-	SeD_A3198	SEN2729	SG2790	SeHA_C3078	SNSL254_A3093	SSPA2560	SPA2746	SPAB_03591	-	SPC_2930	SeSA_A3041	STY3011	t2790	STM2888	-
		spaS	orf01795	SARI_00086	SeAg_B3009	SC2819	-	-	SeD_A3197	SEN2728	SG2789	SeHA_C3077	SNSL254_A3092	SSPA2559	SPA2745	SPAB_03590	-	SPC_2929	SeSA_A3040	STY3010	t2789	STM2887	-
		sprB	orf01774	SARI_00107	SeAg_B2988	SC2798	-	-	SeD_A3176	SEN2708	SG2769	SeHA_C3055	SNSL254_A3071	SSPA2538	SPA2724	SPAB_03564	-	SPC_2908	SeSA_A3019	STY2987	t2768	STM2866	-
	TTSS (SPI-2 encode)	ssaC	orf00629	SARI_01587	SeAg_B1778	SC1415	-	-	SeD_A1948	SEN1651	SG1722	SeHA_C1528	SNSL254_A1506	SSPA1357	SPA1459	SPAB_01932	-	SPC_2335	SeSA_A1491	STY1726	t1262	STM1394	-
		ssaD	orf00630	SARI_01586	SeAg_B1777	SC1416	-	-	SeD_A1947	SEN1650	SG1721	SeHA_C1529	SNSL254_A1507	SSPA1356	SPA1458	SPAB_01931	-	SPC_2334	SeSA_A1492	STY1725	t1263	STM1395	-
		ssaE	orf00631	SARI_01585	SeAg_B1776	SC1417	-	-	SeD_A1946	SEN1649	SG1720	SeHA_C1530	SNSL254_A1508	SSPA1355	SPA1457	SPAB_01930	-	SPC_2333	SeSA_A1493	STY1724	t1264	STM1396	-
		ssaG	orf00640	SARI_01575	SeAg_B1767	SC1427	-	-	SeD_A1937	SEN1639	SG1710	SeHA_C1539	SNSL254_A1517	SSPA1345	SPA1447	SPAB_01919	-	SPC_2323	SeSA_A1502	STY1714	t1274	STM1406	-
		ssaH	orf00641	SARI_01574	SeAg_B1766	SC1428	-	-	SeD_A1936	SEN1638	SG1709	SeHA_C1540	SNSL254_A1518	SSPA1344	SPA1446	SPAB_01918	-	SPC_2322	SeSA_A1503	STY1713	t1275	STM1407	-
		ssaI	orf00642	SARI_01573	SeAg_B1765	SC1429	-	-	SeD_A1935	SEN1637	SG1708	SeHA_C1541	SNSL254_A1519	SSPA1343	SPA1445	SPAB_01917	-	SPC_2321	SeSA_A1504	STY1712	t1276	STM1408	-
		ssaJ	orf00643	SARI_01572	SeAg_B1764	SC1430	-	-	SeD_A1934	SEN1636	SG1707	SeHA_C1542	SNSL254_A1520	SSPA1342	SPA1444	SPAB_01916	-	SPC_2320	SeSA_A1505	STY1711	t1277	STM1409	-
		ssaK	orf00645	SARI_01570	SeAg_B1762	SC1432	-	-	SeD_A1932*	SEN1634	SG1705	SeHA_C1544	SNSL254_A1522	SSPA1340	SPA1442	SPAB_01914	-	SPC_2318	SeSA_A1507	STY1709	t1279	STM1411	-
		ssaL	orf00646	SARI_01569	SeAg_B1761	SC1433	-	-	SeD_A1931	SEN1633	SG1704	SeHA_C1545	SNSL254_A1523	SSPA1339	SPA1441	SPAB_01913	-	SPC_2317	SeSA_A1508	STY1708	t1280	STM1412	-
		ssaM	orf00647	-	SeAg_B1760	SC1434	-	-	SeD_A1930	SEN1632	SG1703	SeHA_C1546	SNSL254_A1524	SSPA1338	SPA1440	SPAB_01912	-	SPC_2316	SeSA_A1509	STY1707	t1281	STM1413	-
		ssaN	orf00649	SARI_01567	SeAg_B1758	SC1436	-	-	SeD_A1928	SEN1630	SG1701	SeHA_C1548	SNSL254_A1526	SSPA1336	SPA1438	SPAB_01910	-	SPC_2314	SeSA_A1511	STY1705	t1283	STM1415	-
		ssaO	orf00650	SARI_01566	SeAg_B1757	SC1437	-	-	SeD_A1927	SEN1629	SG1700	SeHA_C1549	SNSL254_A1527	SSPA1335	SPA1437	SPAB_01909	-	SPC_2313	SeSA_A1512	STY1704	t1284	STM1416	-
		ssaP	orf00651	SARI_01565	SeAg_B1756	SC1438	-	-	SeD_A1926	SEN1628	SG1699	SeHA_C1550	SNSL254_A1528	SSPA1334	SPA1436	SPAB_01908	-	SPC_2312	SeSA_A1513	STY1703	t1285	STM1417	-
		ssaQ	orf00652	SARI_01564	SeAg_B1755	SC1439	-	-	SeD_A1925	SEN1627	SG1698	SeHA_C1551	SNSL254_A1529	SSPA1333	SPA1435	SPAB_01907	-	SPC_2311	SeSA_A1514	STY1702	t1286	STM1418	-
		ssaR	orf00653	SARI_01563	SeAg_B1754	SC1440	-	-	SeD_A1924	SEN1626	SG1697	SeHA_C1552	SNSL254_A1530	SSPA1332	SPA1434	SPAB_01906	-	SPC_2310	SeSA_A1515	STY1701	t1287	STM1419	-
		ssaS	-	SARI_01562	-	SC1441	-	-	SeD_A1923	SEN1625	SG1696	SeHA_C1553	-	SSPA1331	SPA1433	SPAB_01905	-	SPC_2309	SeSA_A1516	STY1700	t1288	STM1420	-
		ssaT	orf00655	SARI_01561	SeAg_B1753	SC1442	-	-	SeD_A1922	SEN1624	SG1695	SeHA_C1554	SNSL254_A1531	SSPA1330	SPA1432	SPAB_01904	-	SPC_2308	SeSA_A1517	STY1699	t1289	STM1421	-
		ssaU	orf00656	SARI_01560	SeAg_B1752	SC1443	-	-	SeD_A1921	SEN1623	SG1694	SeHA_C1555	SNSL254_A1532	SSPA1329	SPA1431	SPAB_01903	-	SPC_2307	SeSA_A1518	STY1698	t1290	STM1422	-
		ssaV	orf00648	SARI_01568	SeAg_B1759	SC1435	-	-	SeD_A1929	SEN1631	SG1702	SeHA_C1547	SNSL254_A1525	SSPA1337	SPA1439	SPAB_01911	-	SPC_2315	SeSA_A1510	STY1706	t1282	STM1414	-
		sscA	orf00633	SARI_01582	SeAg_B1774	SC1420	-	-	SeD_A1944	SEN1646	SG1717	SeHA_C1532	SNSL254_A1510	SSPA1352	SPA1454	SPAB_01926	-	SPC_2330	SeSA_A1495	STY1721	t1267	STM1399	-
		sscB	orf00637	SARI_01578	SeAg_B1770	SC1424	-	-	SeD_A1940	SEN1642	SG1713	SeHA_C1536	SNSL254_A1514	SSPA1348	SPA1450	SPAB_01922	-	SPC_2326	SeSA_A1499	STY1717	t1271	STM1403	-
		sseA	-	SARI_01584	-	SC1418	-	-	-	SEN1648	SG1719	-	-	SSPA1354	SPA1456	SPAB_01928	-	SPC_2332	-	STY1723	t1265	STM1397	-
		sseB	orf00632	SARI_01583	SeAg_B1775	SC1419	-	-	SeD_A1945	SEN1647	SG1718	SeHA_C1531	SNSL254_A1509	SSPA1353	SPA1455	SPAB_01927	-	SPC_2331	SeSA_A1494	STY1722	t1266	STM1398	-
		sseC	orf00634	SARI_01581	SeAg_B1773	SC1421	-	-	SeD_A1943	SEN1645	SG1716	SeHA_C1533	SNSL254_A1511	SSPA1351	SPA1453	SPAB_01925	-	SPC_2329	SeSA_A1496	STY1720	t1268	STM1400	-
		sseD	orf00635	SARI_01580	SeAg_B1772	SC1422	-	-	SeD_A1942	SEN1644	SG1715	SeHA_C1534	SNSL254_A1512	SSPA1350	SPA1452	SPAB_01924	-	SPC_2328	SeSA_A1497	STY1719	t1269	STM1401	-
		sseE	orf00636	SARI_01579	SeAg_B1771	SC1423	-	-	SeD_A1941	SEN1643	SG1714	SeHA_C1535	SNSL254_A1513	SSPA1349	SPA1451	SPAB_01923	-	SPC_2327	SeSA_A1498	STY1718	t1270	STM1402	-
		ssrA	orf00628	SARI_01589	SeAg_B1779	SC1413	-	-	SeD_A1949	SEN1653	SG1724	SeHA_C1527	SNSL254_A1505	SSPA1359	SPA1461	SPAB_01934	-	SPC_2337	SeSA_A1490	STY1728	t1260	STM1392	-
		ssrB	orf00627	SARI_01590	SeAg_B1780	SC1412	-	-	SeD_A1950	SEN1654	SG1725	SeHA_C1526	SNSL254_A1504	SSPA1360	SPA1462	SPAB_01935	-	SPC_2338	SeSA_A1489	STY1729	t1259	STM1391	-
	TTSS effectors translocated via both systems	slrP	orf01601; orf01602; orf01603	SARI_02125	SeAg_B0835	SC0798	-	-	SeD_A0894	SEN0745*	SG0778*	SeHA_C0926	SNSL254_A0863	SSPA1820a*	SPA1952*	SPAB_02716	-	SPC_0797*	SeSA_A0949	STY0833*	t2087*	STM0800	-
		sspH1	-	-	-	-	-	-	-	-	-	-	-	-	-	-	-	-	-	-	-		-
	TTSS-1 translocated effectors	avrA	orf01773	-	SeAg_B2987	-	-	-	-	SEN2707	SG2768	SeHA_C3054	-	-	-	-	-	-	SeSA_A3018	-	-	STM2865	-
		sipA	orf01790	SARI_00091	SeAg_B3004	SC2814	-	-	SeD_A3192	SEN2723	SG2784	SeHA_C3072	SNSL254_A3087	SSPA2554	SPA2740	SPAB_03584	-	SPC_2924	SeSA_A3035	STY3005	t2784	STM2882	-
		sipB	orf01793	SARI_00088	SeAg_B3007	SC2817	-	-	SeD_A3195	SEN2726	SG2787	SeHA_C3075	SNSL254_A3090	SSPA2557	SPA2743	SPAB_03588	-	SPC_2927	SeSA_A3038	STY3008	t2787	STM2885	-
		sipC	orf01792	SARI_00089	SeAg_B3006*	SC2816	-	-	SeD_A3194*	SEN2725	SG2786	SeHA_C3074*	SNSL254_A3089*	SSPA2556	SPA2742	SPAB_03587	-	SPC_2926	SeSA_A3037*	STY3007	t2786	STM2884	-
		sopA	orf00187	-	SeAg_B2190	SC2076	-	-	SeD_A2402	SEN2065	SG2096*	SeHA_C2289	SNSL254_A2243	SSPA0754a*	SPA0805*	SPAB_01037*	-	SPC_1647*	SeSA_A2237	STY2275*	t0808*	STM2066	-
		sopB/sigD	orf01378	SARI_01910	SeAg_B1050	SC1043	-	-	SeD_A1167	SEN0955	SG0980	SeHA_C1201	SNSL254_A1187	SSPA1634	SPA1759	SPAB_02464	-	SPC_2659	SeSA_A1155	STY1121	t1828	STM1091	-
		sopD	orf01857	SARI_00017	SeAg_B3075*	SC2876	-	-	SeD_A3257	SEN2784	SG2848	SeHA_C3140	SNSL254_A3156	SSPA2610	SPA2801	SPAB_03654	-	SPC_2990	SeSA_A3099	STY3073	t2846	STM2945	-
		sopE2	orf01137	SARI_01086	SeAg_B1274	SC1852	-	-	SeD_A1457	SEN1182	SG1261	SeHA_C2059	SNSL254_A1996	SSPA0949	SPA1018	SPAB_01351	-	SPC_1874	SeSA_A1999	-	-	STM1855	-
		sopE	orf01170	-	-	-	-	-	SeD_A1429	SEN1155	SG1233	SeHA_C1163	-	SSPA2387	SPA2564	-	-	-	SeSA_A4485	STY4609	t4303	-	-
		sptP	orf01786	SARI_00095	SeAg_B3000	SC2810	-	-	SeD_A3188	SEN2720	SG2781	SeHA_C3068*	SNSL254_A3083	SSPA2550	SPA2736	SPAB_03580	-	SPC_2920	SeSA_A3031	STY3001	t2780	STM2878	-
	TTSS-2 translocated effectors	gogB	-	SARI_00897	-	SC2579	-	-	-	-	-	-	SNSL254_A2788	-	-	-	-	SPC_1065	-	-	-	STM2584	-
		pipB2	orf01681	SARI_00196	SeAg_B2891	SC2710	-	-	SeD_A3077	SEN2624	SG2684*	SeHA_C2955	SNSL254_A2974	SSPA2457	SPA2636	SPAB_03449	-	SPC_2819	SeSA_A2921	STY2897	t2674	STM2780	-
		pipB	orf01380	SARI_01918	SeAg_B1047	SC1040	-	-	SeD_A1164	SEN0952	SG0977	SeHA_C1198	SNSL254_A1185	SSPA1637	SPA1762	SPAB_02467	-	SPC_2662	SeSA_A1152	STY1117	t1830	STM1088	-
		sifA	orf00442	SARI_01766	SeAg_B1960	SC1174	-	-	SeD_A2143	SEN1825	SG1897	SeHA_C1340	SNSL254_A1325	SSPA1511	SPA1626	SPAB_02292	-	SPC_2521	SeSA_A1302	STY1264	t1696	STM1224	-
		sifB	orf00841	SARI_01376	SeAg_B1559	SC1599	-	-	SeD_A1740	SEN1454	SG1521*	SeHA_C1780	SNSL254_A1716	-	-	SPAB_01680	-	SPC_2133	SeSA_A1719	STY1462	t1511	STM1602	-
		sopD2	-	SARI_01991	SeAg_B0977	SC0926	-	-	SeD_A1036	SEN0876	SG0914	SeHA_C1070	SNSL254_A1005	-	SPA1826*	SPAB_02546	-	SPC_0971	SeSA_A1085	STY0971*	t1962*	-	-
		spiC/ssaB	-	SARI_01588	-	SC1414	-	-	-	SEN1652	SG1723	-	-	SSPA1358	SPA1460	SPAB_01933	-	SPC_2336	-	STY1727	t1261	STM1393	-
		sseF	orf00638	SARI_01577	SeAg_B1769	SC1425	-	-	SeD_A1939	SEN1641	SG1712	SeHA_C1537	SNSL254_A1515	SSPA1347	SPA1449	SPAB_01921	-	SPC_2325	SeSA_A1500	STY1716	t1272	STM1404	-
		sseG	orf00639	SARI_01576	SeAg_B1768	SC1426	-	-	SeD_A1938	SEN1640	SG1711	SeHA_C1538	SNSL254_A1516	SSPA1346	SPA1448	SPAB_01920	-	SPC_2324	SeSA_A1501	STY1715	t1273	STM1405	-
		sseI/srfH	orf01416	SARI_02393	-	SC1004	-	-	SeD_A1126	SEN0916	-	-	SNSL254_A1092	-	-	-	-	SPC_2698	-	-	-	STM1051	-
		sseJ	orf00875	SARI_01350	SeAg_B1526	SC1626	-	-	SeD_A1710	SEN1422	SG1488	SeHA_C1810	SNSL254_A1747	-	-	SPAB_01645	-	SPC_2104	SeSA_A1750	STY1439a*	t1534*	STM1631	-
		sseK1	orf04646	SARI_03503	SeAg_B4401	SC4040	-	-	SeD_A4564	SEN3941	SG3449*	-	-	-	-	SPAB_05147	-	SPC_3989	-	-	-	STM4157	-
		sseK2	orf00342	-	-	-	-	-	SeD_A2246	SEN1920	-	SeHA_C2367	SNSL254_A2323	-	-	SPAB_00887	-	-	-	-	-	STM2137	-
		sseL	orf02861	SARI_00605	SeAg_B2423	SC2290	-	-	SeD_A2631*	SEN2269	SG2315	SeHA_C2527	SNSL254_A2472	SSPA0541	SPA0576	SPAB_00696	-	SPC_1424	SeSA_A2515	STY2517	t0576	STM2287	-
		sspH2	orf00010	SARI_00212; SARI_00292; SARI_00895; SARI_01080	SeAg_B1257	SCPS156*	-	-	SeD_A2582	SEN2224	SG2268*	SeHA_C2479	SNSL254_A2425	-	-	SPAB_00755	-	SPC_1470	-	STY2467	t0623	STM2241	-
	ACE T6SS(Escherichia)	aec30	orf01327	-	-	-	-	-	-	-	-	-	-	-	-	-	-	-	-	-	-	-	-
		aec31	orf01328	-	-	-	-	-	-	-	-	-	-	-	-	-	-	-	-	-	-	-	-
		aec32	orf01329	-	-	-	-	-	-	-	-	-	-	-	-	-	-	-	-	-	-	-	-
Serum resistance	Rck	rck	orf04760	-	-	-	-	-	-	-	-	-	-	-	-	-	-	-	-	-	-	-	PSLT009
Spv locus	Spv	spvA	orf04579	SARI_01480	-	-	SCV03	SeD_B0020	-	-	-	-	-	-	-	-	SPC_p002	-	-	-	-	-	PSLT040
		spvB	orf04577	SARI_01481	-	-	SCV04	SeD_B0022*	-	-	-	-	-	-	-	-	SPC_p003	-	-	-	-	-	PSLT039
		spvC	-	SARI_01482	-	-	SCV05	SeD_B0024	-	-	-	-	-	-	-	-	SPC_p004	-	-	-	-	-	PSLT038
		spvD	orf04573	-	-	-	SCV06	SeD_B0026	-	-	-	-	-	-	-	-	SPC_p005	-	-	-	-	-	PSLT037
		spvR	orf04581	SARI_01478	-	-	SCV02	SeD_B0017	-	-	-	-	-	-	-	-	SPC_p001	-	-	-	-	-	PSLT041
Stress adaptation	SodCI	sodCI	orf01175	SARI_04625	-	SC0997	-	-	SeD_A1419	SEN1149	SG1224	SeHA_C1154	SNSL254_A1082	-	-	-	-	SPC_2706	-	-	-	STM1044	-
Toxin	Typhoid toxin	cdtB	-	SARI_02386	-	-	-	-	-	-	-	-	-	SSPA1490	SPA1606	-	-	-	SeSA_A1325	STY1886	t1111	-	-
		pltA	-	SARI_02389	-	-	-	-	-	-	-	-	-	SSPA1493	SPA1609	-	-	-	SeSA_A1322	STY1890	t1108	-	-
		pltB	-	SARI_02390	-	-	-	-	-	-	-	-	-	SSPA1494	SPA1610	-	-	-	-	STY1891	t1107	-	-
Adherence	LPS O-antigen (P. aeruginosa)(Pseudomonas)		orf00347	-	-	-	-	-	-	-	-	-	-	-	-	-	-	-	-	-	-	-	-
Autotransporter	EhaB	ehaB	orf02438	-	-	-	-	-	-	-	-	-	-	-	-	-	-	-	-	-	-	-	-
	Table saved from VFDB (http://www.mgc.ac.cn/VFs/) [Thu Jan 30 17:17:54 2020]

## Sheet: Isolate 1371-1
Isolate 1371-1
VFclass	Virulence factors	Related genes	1371/1(Prediction)	S.enterica subsp. arizonae serovar 62:z4,z23:-- str. RSK2980	S.enterica subsp. enterica serovar Agona str. SL483	S.enterica subsp. enterica serovar Choleraesuis str. SC-B67		S.enterica subsp. enterica serovar Dublin str. CT_02021853		S.enterica subsp. enterica serovar Enteritidis str. P125109	S.enterica subsp. enterica serovar Gallinarum str. 287/91	S.enterica subsp. enterica serovar Heidelberg str. SL476	S.enterica subsp. enterica serovar Newport str. SL254	S.enterica subsp. enterica serovar Paratyphi A str. AKU_12601	S.enterica subsp. enterica serovar Paratyphi A str. ATCC 9150	S.enterica subsp. enterica serovar Paratyphi B str. SPB7	S.enterica subsp. enterica serovar Paratyphi C strain RKS4594		S.enterica subsp. enterica serovar Schwarzengrund str. CVM19633	S.enterica subsp. enterica serovar Typhi str. CT18	S.enterica subsp. enterica serovar Typhi str. Ty2	S.enterica subsp. enterica serovar Typhimurium str. LT2
			draft (draft)	chromosome (NC_010067)	chromosome (NC_011149)	chromosome (NC_006905)	pSCV50 (NC_006855)	pCT02021853_74 (NC_011204)	chromosome (NC_011205)	chromosome (NC_011294)	chromosome (NC_011274)	chromosome (NC_011083)	chromosome (NC_011080)	chromosome (NC_011147)	chromosome (NC_006511)	chromosome (NC_010102)	pSPCV (NC_012124)	chromosome (NC_012125)	chromosome (NC_011094)	chromosome (NC_003198)	chromosome (NC_004631)	chromosome (NC_003197)	pSLT (NC_003277)
Capsule	Vi antigen	tviA	-	-	-	-	-	-	-	-	-	-	-	-	-	-	-	SPC_4467	-	STY4662	t4353	-	-
		tviB	-	-	-	-	-	-	-	-	-	-	-	-	-	-	-	SPC_4466	-	STY4661	t4352	-	-
		tviC	-	-	-	-	-	-	-	-	-	-	-	-	-	-	-	SPC_4465	-	STY4660	t4351	-	-
		tviD	-	-	-	-	-	-	-	-	-	-	-	-	-	-	-	SPC_4464	-	STY4659	t4350	-	-
		tviE	-	-	-	-	-	-	-	-	-	-	-	-	-	-	-	SPC_4463	-	STY4656	t4349	-	-
		vexA	-	-	-	-	-	-	-	-	-	-	-	-	-	-	-	SPC_4462	-	STY4655	t4348	-	-
		vexB	-	-	-	-	-	-	-	-	-	-	-	-	-	-	-	SPC_4461	-	STY4654	t4347	-	-
		vexC	-	-	-	-	-	-	-	-	-	-	-	-	-	-	-	SPC_4460	-	STY4653	t4346	-	-
		vexD	-	-	-	-	-	-	-	-	-	-	-	-	-	-	-	SPC_4459	-	STY4652	t4345	-	-
		vexE	-	-	-	-	-	-	-	-	-	-	-	-	-	-	-	SPC_4458	-	STY4651	t4344	-	-
Fimbrial adherence determinants	Agf/Csg	csgA	orf00100	SARI_01854	SeAg_B2046	SC1092	-	-	SeD_A2229	SEN1904	SG1978	SeHA_C1255	SNSL254_A1240	SSPA1588	SPA1707	SPAB_02388	-	SPC_2606	SeSA_A1210	STY1181	t1776	STM1144	-
		csgB	orf00099	SARI_01855	SeAg_B2047	SC1091	-	-	SeD_A2230	SEN1905	SG1979	SeHA_C1254	SNSL254_A1239	SSPA1589	SPA1708	SPAB_02389	-	SPC_2607	SeSA_A1209	STY1180	t1777	STM1143	-
		csgC	orf00101	SARI_01853	SeAg_B2045	SC1093	-	-	SeD_A2228	SEN1903	SG1977	SeHA_C1256	SNSL254_A1241	SSPA1587	SPA1706	-	-	SPC_2605	SeSA_A1211	STY1182	t1775	STM1145	-
		csgD	orf00098	SARI_01856*	SeAg_B2048	SC1090	-	-	SeD_A2231	SEN1906	SG1980	SeHA_C1253	SNSL254_A1238	SSPA1590	SPA1709	SPAB_02394	-	SPC_2608	SeSA_A1208	STY1179	t1778	STM1142	-
		csgE	orf00097	-	SeAg_B2049	SC1089	-	-	SeD_A2232	SEN1907	SG1981	SeHA_C1252	SNSL254_A1237	SSPA1591	SPA1710	SPAB_02395	-	SPC_2609	SeSA_A1207	STY1178	t1779	STM1141	-
		csgF	orf00096	SARI_01857*	SeAg_B2050	SC1088	-	-	SeD_A2233	SEN1908	SG1982	SeHA_C1251	SNSL254_A1236	SSPA1591a*	SPA1711*	SPAB_02396	-	SPC_2610	SeSA_A1206	STY1177	t1780	STM1140	-
		csgG	orf00095	SARI_01858*	SeAg_B2051	SC1087	-	-	SeD_A2234	SEN1909	SG1983	SeHA_C1250	SNSL254_A1235	SSPA1592	SPA1712	SPAB_02397	-	SPC_2611	SeSA_A1205	STY1176	t1781	STM1139	-
	Bcf	bcfA	orf01489	SARI_02971	SeAg_B0024	SC0020	-	-	SeD_A0022	SEN0020	SG0023	SeHA_C0024	SNSL254_A0023	SSPA0019	SPA0021	SPAB_00028	-	SPC_0023	SeSA_A0023	STY0024	t0022	STM0021	-
		bcfB	orf01488	SARI_02970	SeAg_B0025	SC0021	-	-	SeD_A0023	SEN0021	SG0024	SeHA_C0025	SNSL254_A0024	SSPA0020	SPA0022	SPAB_00029	-	SPC_0024	SeSA_A0024	STY0025	t0023	STM0022	-
		bcfC	orf01487	SARI_02969	SeAg_B0026	SCPS38*	-	-	SeD_A0024	SEN0022	SG0025	SeHA_C0026	SNSL254_A0025	SSPA0021	SPA0023	SPAB_00030	-	SPC_0025*	SeSA_A0025	STY0026*	t0024*	STM0023	-
		bcfD	orf01486	SARI_02968	SeAg_B0027	SC0022	-	-	SeD_A0025	SEN0023	SG0026	SeHA_C0027	SNSL254_A0026	SSPA0022	SPA0024	SPAB_00031	-	SPC_0026	SeSA_A0026	STY0029	t0025	STM0024	-
		bcfE	orf01485	SARI_02967	SeAg_B0028	SC0023	-	-	SeD_A0026	SEN0024	SG0027	SeHA_C0028	SNSL254_A0027	SSPA0023	SPA0025	SPAB_00032	-	SPC_0027	SeSA_A0027	STY0030	t0026	STM0025	-
		bcfF	orf01484	SARI_02966	SeAg_B0029	SC0024	-	-	SeD_A0027	SEN0025	SG0028	SeHA_C0029	SNSL254_A0028	SSPA0023a*	SPA0026*	SPAB_00033	-	SPC_0028	SeSA_A0028	STY0031	t0027	STM0026	-
		bcfG	orf01483	SARI_02965	SeAg_B0030	SC0025	-	-	SeD_A0028	SEN0026	SG0029	SeHA_C0030	SNSL254_A0029	SSPA0024	SPA0027	SPAB_00034	-	SPC_0029	SeSA_A0029	STY0032	t0028	STM0027	-
	Fim	fimA	orf04185	SARI_02411	SeAg_B0589	SC0582	-	-	SeD_A0591	SEN0524	SG0555	SeHA_C0653	SNSL254_A0596	SSPA2028	SPA2182	SPAB_03020	-	SPC_0557	SeSA_A0588	STY0589	t2320	STM0543	-
		fimC	orf04187	SARI_02409	SeAg_B0591	SCPS2*	-	-	SeD_A0594	SEN0526	SG0557	SeHA_C0655	SNSL254_A0598	SSPA2026	SPA2180	SPAB_03018	-	SPC_0559	SeSA_A0590	STY0592	t2318	STM0545	-
		fimD	orf04188; orf04370	SARI_02408	SeAg_B0592	SC0585	-	-	SeD_A0595	SEN0527	SG0558	SeHA_C0656	SNSL254_A0599	SSPA2025	SPA2179	SPAB_03017	-	SPC_0560	SeSA_A0591	STY0593	t2317	STM0546	-
		fimF	orf04190	-	SeAg_B0594	SC0587	-	-	SeD_A0597	SEN0529	SG0560	SeHA_C0658	SNSL254_A0601	SSPA2023	SPA2177	SPAB_03015	-	SPC_0562	SeSA_A0593	STY0595	t2315	STM0548	-
		fimH	orf04189	SARI_02407	SeAg_B0593	SC0586	-	-	SeD_A0596	SEN0528	SG0559	SeHA_C0657	SNSL254_A0600	SSPA2024	SPA2178	SPAB_03016	-	SPC_0561	SeSA_A0592	STY0594	t2316	STM0547	-
		fimI	orf04186	SARI_02410	SeAg_B0590	SC0583	-	-	SeD_A0593*	SEN0525	SG0556	SeHA_C0654	SNSL254_A0597	SSPA2027	SPA2181	SPAB_03019	-	SPC_0558	SeSA_A0589	STY0590*	t2319	STM0544	-
		fimW	orf04195	-	SeAg_B0599	SC0590	-	-	SeD_A0601	SEN0533	SG0564	SeHA_C0663	SNSL254_A0605	SSPA2019	SPA2173	SPAB_03010	-	SPC_0566	SeSA_A0598	STY0600	t2311	STM0552	-
		fimY	-	-	SeAg_B0596	SC0589	-	-	SeD_A0599	SEN0531	SG0562	SeHA_C0660	SNSL254_A0603	SSPA2021	SPA2175	SPAB_03012	-	SPC_0564	SeSA_A0595	STY0598	t2313	STM0550	-
		fimZ	orf04191	-	SeAg_B0595	SC0588	-	-	SeD_A0598	SEN0530	SG0561	SeHA_C0659	SNSL254_A0602	SSPA2022	SPA2176	SPAB_03014	-	SPC_0563*	SeSA_A0594	STY0596	t2314	STM0549	-
	Lpf	lpfA	orf02946	-	SeAg_B3853	SC3571	-	-	SeD_A4023	SEN3463	SG3793	SeHA_C3962	SNSL254_A3918	-	-	SPAB_04523	-	SPC_3718	-	-	-	STM3640	-
		lpfB	orf02947	-	SeAg_B3852	SC3570	-	-	SeD_A4022	SEN3462	SG3794	SeHA_C3961	SNSL254_A3917	-	-	SPAB_04522	-	SPC_3717	-	-	-	STM3639	-
		lpfC	orf02948	-	SeAg_B3851	SCPS1*	-	-	SeD_A4021*	SEN3461	SG3795*	SeHA_C3960	SNSL254_A3916	-	-	SPAB_04521*	-	SPC_3716	-	-	-	STM3638	-
		lpfD	orf02949	-	SeAg_B3850	SC3569	-	-	SeD_A4019*	SEN3460	SG3797	SeHA_C3959*	SNSL254_A3915*	-	-	SPAB_04520	-	SPC_3715	-	-	-	STM3637	-
		lpfE	orf02950	-	SeAg_B3849	SC3568	-	-	SeD_A4018	SEN3459	SG3798	SeHA_C3958	SNSL254_A3914	-	-	SPAB_04519	-	SPC_3714	-	-	-	STM3636	-
	Pef	pefA	-	-	-	-	SCV24	-	-	-	-	-	-	-	-	-	SPC_p026	-	-	-	-	-	PSLT018
		pefB	-	-	-	-	SCV23	-	-	-	-	-	-	-	-	-	SPC_p025	-	-	-	-	-	PSLT019
		pefC	-	-	-	-	SCV25	-	-	-	-	-	-	-	-	-	SPC_p027	-	-	-	-	-	PSLT017
		pefD	-	-	-	-	SCV26	-	-	-	-	-	-	-	-	-	SPC_p028	-	-	-	-	-	PSLT016
	Peg	pegA	-	-	-	-	-	-	SeD_A2498	SEN2145B	SG2186	-	SNSL254_A2341	SSPA0659	SPA0700	-	-	-	SeSA_A2390	-	-	-	-
		pegB	-	-	-	-	-	-	SeD_A2497	SEN2145A	SG2185	-	SNSL254_A2340	SSPA0660	SPA0701	-	-	-	SeSA_A2389	-	-	-	-
		pegC	-	-	-	-	-	-	SeD_A2496	SEN2145	SG2183*	-	SNSL254_A2339	SSPA0661	SPA0702	-	-	-	SeSA_A2388	-	-	-	-
		pegD	-	-	-	-	-	-	SeD_A2495	SEN2144A	SG2182	-	SNSL254_A2338	SSPA0662	SPA0703	-	-	-	SeSA_A2387	-	-	-	-
	Saf	safA	-	-	-	SC0292	-	-	-	SEN0281	SG0308	-	-	SSPA2302	SPA2464	SPAB_03307	-	SPC_0309	SeSA_A0336	STY0332	t2561	STM0299	-
		safB	orf03685	-	SeAg_B0330	SC0293	-	-	SeD_A0329*	SEN0282	SG0309	-	SNSL254_A0337	SSPA2301	SPA2463	SPAB_03305	-	SPC_0310	SeSA_A0337	STY0335	t2559	STM0300	-
		safC	orf03684	-	SeAg_B0331	SC0294	-	-	SeD_A0330	SEN0283	SG0310*	-	SNSL254_A0338	SSPA2300	SPA2462	SPAB_03304	-	SPC_0311*	SeSA_A0338	STY0336	t2558	STM0301	-
		safD	orf03683	-	SeAg_B0332	SC0295	-	-	SeD_A0331	SEN0284	SG0312	-	SNSL254_A0339	SSPA2299a*	SPA2461*	SPAB_03303	-	SPC_0312	SeSA_A0339	STY0337	t2557	STM0302	-
	Sef	sefA	-	-	-	-	-	-	-	SEN4247	SG4318	-	-	SSPA3996	SPA4304	-	-	-	-	STY4836a*	t4533*	-	-
		sefB	-	-	-	-	-	-	SeD_A4881	SEN4248	SG4319	-	-	SSPA3997	SPA4305	-	-	-	-	STY4837	t4534	-	-
		sefC	-	-	-	-	-	-	SeD_A4882	SEN4249	SG4320*	-	-	SSPA3998	SPA4306	-	-	-	-	STY4838	t4536	-	-
		sefD	-	-	-	-	-	-	-	SEN4250	SG4321*	-	-	SSPA3998a*	-	-	-	-	-	STY4839*	t4535*	-	-
	Sta	staA	-	-	SeAg_B3976	-	-	-	-	-	-	-	-	-	-	SPAB_00232	-	-	SeSA_A0209	STY0207	t0190	-	-
		staB	-	-	SeAg_B3975	-	-	-	-	-	-	-	-	-	-	SPAB_00231	-	-	SeSA_A0208	STY0206	t0189	-	-
		staC	-	-	SeAg_B3974	-	-	-	-	-	-	-	-	-	-	SPAB_00230	-	-	SeSA_A0207	STY0205	t0188	-	-
		staD	-	-	SeAg_B3973	-	-	-	-	-	-	-	-	-	-	SPAB_00229	-	-	SeSA_A0206	STY0204	t0187	-	-
		staE	-	-	SeAg_B3972	-	-	-	-	-	-	-	-	-	-	SPAB_00228	-	-	SeSA_A0205	STY0203	t0186	-	-
		staF	-	-	SeAg_B3971	-	-	-	-	-	-	-	-	-	-	SPAB_00227	-	-	SeSA_A0204	STY0202	t0185	-	-
		staG	-	-	SeAg_B3970	-	-	-	-	-	-	-	-	-	-	SPAB_00226	-	-	SeSA_A0203	STY0201	t0184	-	-
	Stb	stbA	orf03637	-	SeAg_B0373	SC0383	-	-	SeD_A0371	SEN0323	SG0350	SeHA_C0433	-	SSPA2218	SPA2379	SPAB_03261	-	SPC_0351	-	STY0373	t2521	STM0340	-
		stbB	orf03638	-	SeAg_B0372	SC0382	-	-	SeD_A0370	SEN0322	SG0349	SeHA_C0432	SNSL254_A0380	SSPA2219	SPA2380	SPAB_03262	-	SPC_0350	SeSA_A0392	STY0372	t2522	STM0339	-
		stbC	orf03639	-	SeAg_B0371	SC0381	-	-	SeD_A0369	SEN0321	SG0348*	SeHA_C0431	SNSL254_A0378	SSPA2220	SPA2381	SPAB_03263	-	SPC_0349	SeSA_A0391	STY0371	t2523*	STM0338	-
		stbD	orf03640	-	SeAg_B0370	SC0380	-	-	SeD_A0368	SEN0320	SG0347	SeHA_C0430	SNSL254_A0377	SSPA2221	SPA2382	SPAB_03264	-	SPC_0348	SeSA_A0390	STY0370	t2524	STM0337	-
		stbE	orf03641	-	SeAg_B0369	SCPS73*	-	-	SeD_A0367	SEN0319	SG0346	SeHA_C0429	SNSL254_A0376	SSPA2222	SPA2383	SPAB_03265	-	SPC_0347	SeSA_A0389	STY0369	t2525	STM0336	-
	Stc	stcA	-	-	SeAg_B2297	SC2167	-	-	-	-	-	SeHA_C2386	-	-	-	SPAB_00869	-	SPC_1551	-	STY2381	t0704	STM2152	-
		stcB	orf01148	-	SeAg_B2296	SC2166	-	-	-	-	-	SeHA_C2385	-	-	-	SPAB_00870	-	SPC_1552	-	STY2380	t0705	STM2151	-
		stcC	orf01147	-	SeAg_B2295	SC2165	-	-	-	-	-	SeHA_C2384	-	-	-	SPAB_00871	-	SPC_1553*	-	STY2379	t0706*	STM2150	-
		stcD	-	-	SeAg_B2294	SC2164	-	-	-	-	-	SeHA_C2383	-	-	-	SPAB_00872	-	SPC_1554	-	STY2378	t0707	STM2149	-
	Std	stdA	orf02199	-	SeAg_B3185	SC2969	-	-	SeD_A3364	SEN2873	-	SeHA_C3248	SNSL254_A3262	SSPA2700	SPA2897	SPAB_03771	-	SPC_3089	SeSA_A3199	STY3177	t2940	STM3029.S	-
		stdB	orf02198	-	SeAg_B3184	SC2968	-	-	SeD_A3363	SEN2872	-	SeHA_C3247	SNSL254_A3261	SSPA2699	SPA2896	SPAB_03770	-	SPC_3088	SeSA_A3198	STY3176	t2939	STM3028	-
		stdC	orf02197	-	SeAg_B3183	SC2967	-	-	SeD_A3362	SEN2871	-	SeHA_C3246	SNSL254_A3260	SSPA2698	SPA2895	SPAB_03769	-	SPC_3087	SeSA_A3197	STY3175	t2938	STM3027	-
	Ste	steA	-	-	SeAg_B3088	SC2889	-	-	SeD_A3269	SEN2794	SG2859	SeHA_C3152	SNSL254_A3171	SSPA2619	SPA2812	SPAB_03670	-	SPC_3006	-	STY3084*	t2856*	-	-
		steB	-	-	SeAg_B3089	SC2890	-	-	SeD_A3270	SEN2795	SG2860	SeHA_C3153	SNSL254_A3172	SSPA2620	SPA2813	SPAB_03671*	-	SPC_3007	-	STY3086	t2857	-	-
		steC	-	-	SeAg_B3090	SC2891	-	-	SeD_A3271	SEN2796	SG2861	SeHA_C3154	SNSL254_A3173	SSPA2621	SPA2814	SPAB_03672	-	SPC_3008	-	STY3087	t2858	-	-
		steD	-	-	SeAg_B3091	SC2892	-	-	SeD_A3272	SEN2797	SG2862	SeHA_C3155	SNSL254_A3174	SSPA2622	SPA2815	SPAB_03673	-	SPC_3009	-	STY3088	t2859	-	-
		steE	-	-	SeAg_B3092	SC2893	-	-	SeD_A3273	SEN2798	SG2863	SeHA_C3156	SNSL254_A3175	SSPA2623	SPA2816	SPAB_03674	-	SPC_3010	-	STY3089	t2860	-	-
		steF	-	-	SeAg_B3093	SC2894	-	-	SeD_A3274	SEN2799	SG2864	SeHA_C3157	SNSL254_A3176	SSPA2624	SPA2817	SPAB_03675	-	SPC_3011	-	STY3090	t2861	-	-
	Stf	stfA	orf01294	-	SeAg_B0232	SC0195	-	-	SeD_A0214	SEN0200	SG0199	SeHA_C0231	SNSL254_A0216	-	SPA0201	SPAB_00252	-	SPC_0211	-	-	-	STM0195	-
		stfC	orf01293	-	SeAg_B0233	SC0196	-	-	SeD_A0215	SEN0201	SG0200	SeHA_C0232	SNSL254_A0217	SSPA0196*	SPA0202*	SPAB_00253	-	SPC_0212	-	-	-	STM0196	-
		stfD	orf01292	-	SeAg_B0234	SC0197	-	-	SeD_A0216	SEN0202	SG0201	SeHA_C0233	SNSL254_A0218	SSPA0197	SPA0203	SPAB_00254	-	SPC_0213*	-	-	-	STM0197	-
		stfE	orf01291	-	SeAg_B0235	SC0198	-	-	SeD_A0217	SEN0203	SG0202	SeHA_C0234	SNSL254_A0219	SSPA0198	SPA0204	SPAB_00255	-	SPC_0214	-	-	-	STM0198	-
		stfF	orf01290	-	SeAg_B0236	SC0199	-	-	SeD_A0218	SEN0204	SG0203*	SeHA_C0235	SNSL254_A0220	SSPA0198a*	SPA0205*	SPAB_00256	-	SPC_0215	-	-	-	STM0199	-
		stfG	orf01289	-	SeAg_B0237	SC0200	-	-	SeD_A0219	SEN0205	SG0204	SeHA_C0236	SNSL254_A0221	SSPA0199	SPA0206	SPAB_00257	-	SPC_0216	-	-	-	STM0200	-
	Stg	stgA	-	-	-	-	-	-	-	-	-	-	-	-	-	-	-	-	-	STY3918	t3659	-	-
		stgB	-	-	-	-	-	-	-	-	-	-	-	-	-	-	-	-	-	STY3919	t3660	-	-
		stgC	-	-	-	-	-	-	-	-	-	-	-	-	-	-	-	-	-	STY3920*	t3661*	-	-
		stgD	-	-	-	-	-	-	-	-	-	-	-	-	-	-	-	-	-	STY3922	t3662	-	-
	Sth	sthA	orf01515	-	SeAg_B4919	SC4440	-	-	SeD_A5008	SEN4351	SG4417	SeHA_C5005	SNSL254_A4953	SSPA4090	SPA4405	SPAB_05773	-	SPC_4728	SeSA_A4846	STY4944	t4634	STM4595	-
		sthB	orf01516	-	SeAg_B4918	SC4439	-	-	SeD_A5007	SEN4350	SG4415*	SeHA_C5004	SNSL254_A4952	SSPA4089	SPA4404	SPAB_05772	-	SPC_4727	SeSA_A4845	STY4943	t4633	STM4594	-
		sthC	orf01517	-	SeAg_B4917	SC4438	-	-	SeD_A5006	SEN4349	-	SeHA_C5003	SNSL254_A4951	SSPA4088	SPA4403	SPAB_05771	-	SPC_4726	SeSA_A4844	STY4941*	t4632*	STM4593	-
		sthD	orf01518	-	SeAg_B4916	SC4437	-	-	SeD_A5005	SEN4348	SG4414	SeHA_C5002	SNSL254_A4950	SSPA4087	SPA4402	SPAB_05770	-	SPC_4725	SeSA_A4843	STY4940	t4631	STM4592	-
		sthE	orf01519	-	SeAg_B4915	SC4436	-	-	SeD_A5004	SEN4347	SG4413*	SeHA_C5001	SNSL254_A4949	SSPA4086	SPA4401	SPAB_05769	-	SPC_4724	SeSA_A4842	STY4938*	t4630*	STM4591	-
	Sti	stiA	orf01316	-	SeAg_B0209	SC0177	-	-	SeD_A0192	SEN0182	SG0180	SeHA_C0201	SNSL254_A0193	-	-	SPAB_00216	-	SPC_0190	SeSA_A0196	-	-	STM0177	-
		stiB	orf01317	-	SeAg_B0208	SC0176	-	-	SeD_A0191	SEN0181	SG0179	SeHA_C0200	SNSL254_A0192	-	-	SPAB_00215	-	SPC_0189	SeSA_A0195	-	-	STM0176	-
		stiC	orf01318	-	SeAg_B0207	SC0175	-	-	SeD_A0190	SEN0180	SG0178*	SeHA_C0199	SNSL254_A0191	-	-	SPAB_00214	-	SPC_0188	SeSA_A0194	-	-	STM0175	-
		stiH	orf01319	-	SeAg_B0206	SC0174	-	-	SeD_A0189	SEN0179	SG0177	SeHA_C0198	SNSL254_A0190	-	-	SPAB_00213	-	SPC_0187	SeSA_A0193	-	-	STM0174	-
	Stj	Undetermined	-	-	SeAg_B4893	-	-	-	-	-	-	SeHA_C4979	SNSL254_A4927	-	-	-	-	-	-	-	-	STM4571	-
		Undetermined	-	-	SeAg_B4896	-	-	-	-	-	-	SeHA_C4982	SNSL254_A4930	-	-	-	-	-	-	-	-	STM4574	-
		Undetermined	-	-	SeAg_B4897	-	-	-	-	-	-	SeHA_C4983	SNSL254_A4931	-	-	-	-	-	-	-	-	STM4575	-
		stjB	-	-	SeAg_B4894	-	-	-	-	-	-	SeHA_C4980	SNSL254_A4928	-	-	-	-	-	-	-	-	STM4572	-
		stjC	-	-	SeAg_B4895	-	-	-	-	-	-	SeHA_C4981	SNSL254_A4929	-	-	-	-	-	-	-	-	STM4573	-
	Stk	stkA	-	-	-	-	-	-	-	-	-	SeHA_C0211	-	SSPA0181	SPA0185	-	-	-	-	-	-	-	-
		stkB	-	-	-	-	-	-	-	-	-	SeHA_C0210	-	SSPA0180	SPA0184	-	-	-	-	-	-	-	-
		stkC	-	-	-	-	-	-	-	-	-	SeHA_C0209	-	SSPA0179	SPA0183	-	-	-	-	-	-	-	-
		stkD	-	-	-	-	-	-	-	-	-	SeHA_C0208	-	SSPA0178	SPA0182	-	-	-	-	-	-	-	-
		stkE	-	-	-	-	-	-	-	-	-	SeHA_C0207	-	SSPA0177	SPA0181	-	-	-	-	-	-	-	-
		stkF	-	-	-	-	-	-	-	-	-	SeHA_C0206	-	SSPA0176	SPA0180	-	-	-	-	-	-	-	-
		stkG	-	-	-	-	-	-	-	-	-	SeHA_C0205	-	SSPA0175	SPA0179	-	-	-	-	-	-	-	-
	Tcf	tcfA	-	-	-	SC0300	-	-	-	-	-	SeHA_C0338	-	SSPA2294	SPA2455	-	-	-	SeSA_A0345	STY0345	t2550	-	-
		tcfB	orf03675	-	-	SC0301	-	-	-	-	-	SeHA_C0339	-	SSPA2293	SPA2454	-	-	-	SeSA_A0346	STY0346	t2549	-	-
		tcfC	orf03674	-	-	SCPS55*	-	-	-	-	-	SeHA_C0340	-	SSPA2292	SPA2453	-	-	-	SeSA_A0347	STY0347	t2548	-	-
		tcfD	orf03673	-	-	SC0303*	-	-	-	-	-	SeHA_C0341	-	SSPA2291	SPA2452	-	-	-	SeSA_A0348	STY0348	t2547	-	-
Macrophage inducible genes	Mig-14	mig-14	orf01931	SARI_00193	SeAg_B2893	SC2713	-	-	SeD_A3080	SEN2626	SG2687	SeHA_C2958	SNSL254_A2977	SSPA2459	SPA2638	SPAB_03454	-	SPC_2823	SeSA_A2924	STY2900	t2676	STM2782	-
	Mig-5	mig-5	-	-	-	-	SCV48	SeD_B0010	-	-	-	-	-	-	-	-	SPC_p061	-	-	-	-	-	PSLT046
Magnesium uptake	Mg2+ transport	mgtB	orf02817	SARI_03870	SeAg_B3988	SC3684	-	-	SeD_A4155	SEN3585	SG3666	SeHA_C4092	SNSL254_A4041	SSPA3375	SPA3613	SPAB_04676	-	SPC_3842	SeSA_A3969	STY4023	t3755	STM3763	-
		mgtC	orf02816	SARI_03869	SeAg_B3989	SC3685	-	-	SeD_A4157	SEN3586	SG3665	SeHA_C4094	SNSL254_A4043	SSPA3376	SPA3614	SPAB_04678	-	SPC_3843	SeSA_A3971	STY4022	t3754	STM3764	-
Nonfimbrial adherence determinants	MisL	misL	orf02822	-	SeAg_B3981	SC3678	-	-	-	SEN3580	SG3671	SeHA_C4085*	SNSL254_A4035*	SSPA3370	SPA3608	SPAB_04665	-	SPC_3835	SeSA_A3962	STY4030*	t3760*	STM3757	-
	RatB	ratB	orf02497	-	SeAg_B2665	SC2511	-	-	SeD_A2882*	SEN2494*	SG2547*	SeHA_C2771	SNSL254_A2708	SSPA0331a*	SPA0353*	SPAB_00430	-	SPC_1141	SeSA_A2751	STY2758*	t0342*	STM2514	-
	ShdA	shdA	orf02499	-	SeAg_B2662	SCPS112*	-	-	SeD_A2878*	SEN2493	SG2545*	SeHA_C2769*	SNSL254_A2706*	SSPA0331b*	SPA0354*	SPAB_00432	-	SPC_1142	SeSA_A2747*	STY2755*	t0344*	STM2513	-
	SinH	sinH	orf02493	-	SeAg_B2668	SC2514	-	-	SeD_A2885	SEN2497*	SG2551*	SeHA_C2774	SNSL254_A2711	SSPA0329a*	SPA0350*	SPAB_00427	-	SPC_1137	SeSA_A2754	STY2762*	t0339*	STM2517	-
Regulation	PhoPQ	phoP	orf00189	SARI_01759	SeAg_B1953	SC1182	-	-	SeD_A2135	SEN1818	SG1890	SeHA_C1348	SNSL254_A1332	SSPA1504	SPA1619	SPAB_02283	-	SPC_2513	SeSA_A1310	STY1271	t1689	STM1231	-
		phoQ	orf00188	SARI_01760	SeAg_B1954	SC1181	-	-	SeD_A2136	SEN1819	SG1891	SeHA_C1347	SNSL254_A1331	SSPA1505	SPA1620	SPAB_02284	-	SPC_2514	SeSA_A1309	STY1270	t1690	STM1230	-
Secretion system	TTSS (SPI-1 encode)	hilA	orf02030	SARI_00097	SeAg_B2998	SC2808	-	-	SeD_A3186	SEN2718	SG2779	SeHA_C3065	SNSL254_A3081	SSPA2548	SPA2734	SPAB_03578	-	SPC_2918	SeSA_A3029	STY2999	t2778	STM2876	-
		hilC	orf02021	SARI_00106	SeAg_B2989	SC2799	-	-	SeD_A3177	SEN2709	SG2770	SeHA_C3056	SNSL254_A3072	SSPA2539	SPA2725	SPAB_03566	-	SPC_2909	SeSA_A3020	STY2988	t2769	STM2867	-
		hilD	orf02029	SARI_00098	SeAg_B2997	SC2807	-	-	SeD_A3185	SEN2717	SG2778	SeHA_C3064	SNSL254_A3080	SSPA2547	SPA2733	SPAB_03577	-	SPC_2917	SeSA_A3028	STY2996	t2777	STM2875	-
		iacP	orf02035	SARI_00092	SeAg_B3003	SC2813	-	-	SeD_A3191	SEN2722	SG2783	SeHA_C3071	SNSL254_A3086	SSPA2553	SPA2739	SPAB_03583	-	SPC_2923	SeSA_A3034	STY3004	t2783	STM2881	-
		iagB	orf02031	SARI_00096	SeAg_B2999	SC2809	-	-	SeD_A3187	SEN2719	SG2780	SeHA_C3066	SNSL254_A3082	SSPA2549	SPA2735	SPAB_03579	-	SPC_2919	SeSA_A3030	STY3000	t2779	STM2877	-
		invA	orf02050	SARI_00077	SeAg_B3018	SC2828	-	-	SeD_A3206	SEN2737	SG2798	SeHA_C3086	SNSL254_A3101	SSPA2568	SPA2754	SPAB_03599	-	SPC_2938	SeSA_A3049	STY3019	t2798	STM2896	-
		invB	orf02049	SARI_00078	SeAg_B3017	SC2827	-	-	SeD_A3205	SEN2736	SG2797	SeHA_C3085	SNSL254_A3100	SSPA2567	SPA2753	SPAB_03598	-	SPC_2937	SeSA_A3048	STY3018	t2797	STM2895	-
		invC	orf02048	SARI_00079	SeAg_B3016	SC2826	-	-	SeD_A3204	SEN2735	SG2796	SeHA_C3084	SNSL254_A3099	SSPA2566	SPA2752	SPAB_03597	-	SPC_2936	SeSA_A3047	STY3017	t2796	STM2894	-
		invE	orf02051	SARI_00076	SeAg_B3019	SC2829	-	-	SeD_A3207	SEN2738	SG2799	SeHA_C3087	SNSL254_A3102	SSPA2569	SPA2755	SPAB_03600	-	SPC_2939	SeSA_A3050	STY3020	t2799	STM2897	-
		invF	orf02053	SARI_00074	SeAg_B3021	SC2831	-	-	SeD_A3209	SEN2740	SG2801	SeHA_C3089	SNSL254_A3104	SSPA2571	SPA2757	SPAB_03602	-	SPC_2941	SeSA_A3052	STY3022	t2801	STM2899	-
		invG	orf02052	SARI_00075	SeAg_B3020	SC2830	-	-	SeD_A3208	SEN2739	SG2800	SeHA_C3088	SNSL254_A3103	SSPA2570	SPA2756	SPAB_03601	-	SPC_2940	SeSA_A3051	STY3021	t2800	STM2898	-
		invH	orf02054	SARI_00073	SeAg_B3022	SC2832	-	-	SeD_A3210	SEN2741	SG2802	SeHA_C3090	SNSL254_A3105	SSPA2572	SPA2758	SPAB_03605*	-	SPC_2942	SeSA_A3054	STY3023	t2802	STM2900	-
		invI	orf02047	SARI_00080	SeAg_B3015	SC2825	-	-	SeD_A3203	SEN2734	SG2795	SeHA_C3083	SNSL254_A3098	SSPA2565	SPA2751	SPAB_03596	-	SPC_2935	SeSA_A3046	STY3016	t2795	STM2893	-
		invJ	orf02046	SARI_00081	SeAg_B3014	SC2824	-	-	SeD_A3202	SEN2733	SG2794	SeHA_C3082	SNSL254_A3097	SSPA2564	SPA2750	SPAB_03595	-	SPC_2934	SeSA_A3045	STY3015	t2794	STM2892	-
		orgA	orf02024	SARI_00103	SeAg_B2992	SC2802	-	-	SeD_A3180	SEN2712	SG2773	SeHA_C3059	SNSL254_A3075	SSPA2542	SPA2728	SPAB_03571	-	SPC_2912	SeSA_A3023	STY2991	t2772	STM2870	-
		orgB	orf02023	SARI_00104	SeAg_B2991*	SC2801	-	-	SeD_A3179	SEN2711	SG2772	SeHA_C3058	SNSL254_A3074	SSPA2541	SPA2727	SPAB_03570	-	SPC_2911	SeSA_A3022*	STY2990	t2771	STM2869	-
		orgC	orf02022	SARI_00105	SeAg_B2990	SC2800	-	-	SeD_A3178	SEN2710	SG2771	SeHA_C3057	SNSL254_A3073	SSPA2540	SPA2726	SPAB_03569	-	SPC_2910	SeSA_A3021	STY2989	t2770	STM2868	-
		prgH	orf02028	SARI_00099	SeAg_B2996	SC2806	-	-	SeD_A3184	SEN2716	SG2777	SeHA_C3063	SNSL254_A3079	SSPA2546	SPA2732	SPAB_03575	-	SPC_2916	SeSA_A3027	STY2995	t2776	STM2874	-
		prgI	orf02027	SARI_00100	SeAg_B2995	SC2805	-	-	SeD_A3183	SEN2715	SG2776	SeHA_C3062	SNSL254_A3078	SSPA2545	SPA2731	SPAB_03574	-	SPC_2915	SeSA_A3026	STY2994	t2775	STM2873	-
		prgJ	orf02026	SARI_00101	SeAg_B2994	SC2804	-	-	SeD_A3182	SEN2714	SG2775	SeHA_C3061	SNSL254_A3077	SSPA2544	SPA2730	SPAB_03573	-	SPC_2914	SeSA_A3025	STY2993	t2774	STM2872	-
		prgK	orf02025	SARI_00102	SeAg_B2993	SC2803	-	-	SeD_A3181	SEN2713	SG2774	SeHA_C3060	SNSL254_A3076	SSPA2543	SPA2729	SPAB_03572	-	SPC_2913	SeSA_A3024	STY2992	t2773	STM2871	-
		sicA	orf02040	SARI_00087	SeAg_B3008	SC2818	-	-	SeD_A3196	SEN2727	SG2788	SeHA_C3076	SNSL254_A3091	SSPA2558	SPA2744	SPAB_03589	-	SPC_2928	SeSA_A3039	STY3009	t2788	STM2886	-
		sicP	orf02033	SARI_00094	SeAg_B3001	SC2811	-	-	SeD_A3189	SEN2721	SG2782	SeHA_C3069	SNSL254_A3084	SSPA2551	SPA2737	SPAB_03581	-	SPC_2921	SeSA_A3032	STY3002	t2781	STM2879	-
		sipD	orf02037	SARI_00090	SeAg_B3005	SC2815	-	-	SeD_A3193*	SEN2724	SG2785	SeHA_C3073*	SNSL254_A3088*	SSPA2555	SPA2741	SPAB_03585	-	SPC_2925	SeSA_A3036	STY3006	t2785	STM2883	-
		spaO	orf02045	SARI_00082	SeAg_B3013	SC2823	-	-	SeD_A3201	SEN2732	SG2793	SeHA_C3081	SNSL254_A3096	SSPA2563	SPA2749	SPAB_03594	-	SPC_2933	SeSA_A3044	STY3014	t2793	STM2891	-
		spaP	orf02044	SARI_00083	SeAg_B3012	SC2822	-	-	SeD_A3200	SEN2731	SG2792	SeHA_C3080	SNSL254_A3095	SSPA2562	SPA2748	SPAB_03593	-	SPC_2932	SeSA_A3043	STY3013	t2792	STM2890	-
		spaQ	orf02043	SARI_00084	SeAg_B3011	SC2821	-	-	SeD_A3199	SEN2730	SG2791	SeHA_C3079	SNSL254_A3094	SSPA2561	SPA2747	SPAB_03592	-	SPC_2931	SeSA_A3042	STY3012	t2791	STM2889	-
		spaR	orf02042	SARI_00085	SeAg_B3010	SC2820	-	-	SeD_A3198	SEN2729	SG2790	SeHA_C3078	SNSL254_A3093	SSPA2560	SPA2746	SPAB_03591	-	SPC_2930	SeSA_A3041	STY3011	t2790	STM2888	-
		spaS	orf02041	SARI_00086	SeAg_B3009	SC2819	-	-	SeD_A3197	SEN2728	SG2789	SeHA_C3077	SNSL254_A3092	SSPA2559	SPA2745	SPAB_03590	-	SPC_2929	SeSA_A3040	STY3010	t2789	STM2887	-
		sprB	orf02020	SARI_00107	SeAg_B2988	SC2798	-	-	SeD_A3176	SEN2708	SG2769	SeHA_C3055	SNSL254_A3071	SSPA2538	SPA2724	SPAB_03564	-	SPC_2908	SeSA_A3019	STY2987	t2768	STM2866	-
	TTSS (SPI-2 encode)	ssaC	orf00356	SARI_01587	SeAg_B1778	SC1415	-	-	SeD_A1948	SEN1651	SG1722	SeHA_C1528	SNSL254_A1506	SSPA1357	SPA1459	SPAB_01932	-	SPC_2335	SeSA_A1491	STY1726	t1262	STM1394	-
		ssaD	orf00357	SARI_01586	SeAg_B1777	SC1416	-	-	SeD_A1947	SEN1650	SG1721	SeHA_C1529	SNSL254_A1507	SSPA1356	SPA1458	SPAB_01931	-	SPC_2334	SeSA_A1492	STY1725	t1263	STM1395	-
		ssaE	orf00358	SARI_01585	SeAg_B1776	SC1417	-	-	SeD_A1946	SEN1649	SG1720	SeHA_C1530	SNSL254_A1508	SSPA1355	SPA1457	SPAB_01930	-	SPC_2333	SeSA_A1493	STY1724	t1264	STM1396	-
		ssaG	orf00367	SARI_01575	SeAg_B1767	SC1427	-	-	SeD_A1937	SEN1639	SG1710	SeHA_C1539	SNSL254_A1517	SSPA1345	SPA1447	SPAB_01919	-	SPC_2323	SeSA_A1502	STY1714	t1274	STM1406	-
		ssaH	orf00368	SARI_01574	SeAg_B1766	SC1428	-	-	SeD_A1936	SEN1638	SG1709	SeHA_C1540	SNSL254_A1518	SSPA1344	SPA1446	SPAB_01918	-	SPC_2322	SeSA_A1503	STY1713	t1275	STM1407	-
		ssaI	orf00369	SARI_01573	SeAg_B1765	SC1429	-	-	SeD_A1935	SEN1637	SG1708	SeHA_C1541	SNSL254_A1519	SSPA1343	SPA1445	SPAB_01917	-	SPC_2321	SeSA_A1504	STY1712	t1276	STM1408	-
		ssaJ	orf00370	SARI_01572	SeAg_B1764	SC1430	-	-	SeD_A1934	SEN1636	SG1707	SeHA_C1542	SNSL254_A1520	SSPA1342	SPA1444	SPAB_01916	-	SPC_2320	SeSA_A1505	STY1711	t1277	STM1409	-
		ssaK	orf00372	SARI_01570	SeAg_B1762	SC1432	-	-	SeD_A1932*	SEN1634	SG1705	SeHA_C1544	SNSL254_A1522	SSPA1340	SPA1442	SPAB_01914	-	SPC_2318	SeSA_A1507	STY1709	t1279	STM1411	-
		ssaL	orf00373	SARI_01569	SeAg_B1761	SC1433	-	-	SeD_A1931	SEN1633	SG1704	SeHA_C1545	SNSL254_A1523	SSPA1339	SPA1441	SPAB_01913	-	SPC_2317	SeSA_A1508	STY1708	t1280	STM1412	-
		ssaM	orf00374	-	SeAg_B1760	SC1434	-	-	SeD_A1930	SEN1632	SG1703	SeHA_C1546	SNSL254_A1524	SSPA1338	SPA1440	SPAB_01912	-	SPC_2316	SeSA_A1509	STY1707	t1281	STM1413	-
		ssaN	orf00376	SARI_01567	SeAg_B1758	SC1436	-	-	SeD_A1928	SEN1630	SG1701	SeHA_C1548	SNSL254_A1526	SSPA1336	SPA1438	SPAB_01910	-	SPC_2314	SeSA_A1511	STY1705	t1283	STM1415	-
		ssaO	orf00377	SARI_01566	SeAg_B1757	SC1437	-	-	SeD_A1927	SEN1629	SG1700	SeHA_C1549	SNSL254_A1527	SSPA1335	SPA1437	SPAB_01909	-	SPC_2313	SeSA_A1512	STY1704	t1284	STM1416	-
		ssaP	orf00378	SARI_01565	SeAg_B1756	SC1438	-	-	SeD_A1926	SEN1628	SG1699	SeHA_C1550	SNSL254_A1528	SSPA1334	SPA1436	SPAB_01908	-	SPC_2312	SeSA_A1513	STY1703	t1285	STM1417	-
		ssaQ	orf00379	SARI_01564	SeAg_B1755	SC1439	-	-	SeD_A1925	SEN1627	SG1698	SeHA_C1551	SNSL254_A1529	SSPA1333	SPA1435	SPAB_01907	-	SPC_2311	SeSA_A1514	STY1702	t1286	STM1418	-
		ssaR	orf00380	SARI_01563	SeAg_B1754	SC1440	-	-	SeD_A1924	SEN1626	SG1697	SeHA_C1552	SNSL254_A1530	SSPA1332	SPA1434	SPAB_01906	-	SPC_2310	SeSA_A1515	STY1701	t1287	STM1419	-
		ssaS	-	SARI_01562	-	SC1441	-	-	SeD_A1923	SEN1625	SG1696	SeHA_C1553	-	SSPA1331	SPA1433	SPAB_01905	-	SPC_2309	SeSA_A1516	STY1700	t1288	STM1420	-
		ssaT	orf00382	SARI_01561	SeAg_B1753	SC1442	-	-	SeD_A1922	SEN1624	SG1695	SeHA_C1554	SNSL254_A1531	SSPA1330	SPA1432	SPAB_01904	-	SPC_2308	SeSA_A1517	STY1699	t1289	STM1421	-
		ssaU	orf00383	SARI_01560	SeAg_B1752	SC1443	-	-	SeD_A1921	SEN1623	SG1694	SeHA_C1555	SNSL254_A1532	SSPA1329	SPA1431	SPAB_01903	-	SPC_2307	SeSA_A1518	STY1698	t1290	STM1422	-
		ssaV	orf00375	SARI_01568	SeAg_B1759	SC1435	-	-	SeD_A1929	SEN1631	SG1702	SeHA_C1547	SNSL254_A1525	SSPA1337	SPA1439	SPAB_01911	-	SPC_2315	SeSA_A1510	STY1706	t1282	STM1414	-
		sscA	orf00360	SARI_01582	SeAg_B1774	SC1420	-	-	SeD_A1944	SEN1646	SG1717	SeHA_C1532	SNSL254_A1510	SSPA1352	SPA1454	SPAB_01926	-	SPC_2330	SeSA_A1495	STY1721	t1267	STM1399	-
		sscB	orf00364	SARI_01578	SeAg_B1770	SC1424	-	-	SeD_A1940	SEN1642	SG1713	SeHA_C1536	SNSL254_A1514	SSPA1348	SPA1450	SPAB_01922	-	SPC_2326	SeSA_A1499	STY1717	t1271	STM1403	-
		sseA	-	SARI_01584	-	SC1418	-	-	-	SEN1648	SG1719	-	-	SSPA1354	SPA1456	SPAB_01928	-	SPC_2332	-	STY1723	t1265	STM1397	-
		sseB	orf00359	SARI_01583	SeAg_B1775	SC1419	-	-	SeD_A1945	SEN1647	SG1718	SeHA_C1531	SNSL254_A1509	SSPA1353	SPA1455	SPAB_01927	-	SPC_2331	SeSA_A1494	STY1722	t1266	STM1398	-
		sseC	orf00361	SARI_01581	SeAg_B1773	SC1421	-	-	SeD_A1943	SEN1645	SG1716	SeHA_C1533	SNSL254_A1511	SSPA1351	SPA1453	SPAB_01925	-	SPC_2329	SeSA_A1496	STY1720	t1268	STM1400	-
		sseD	orf00362	SARI_01580	SeAg_B1772	SC1422	-	-	SeD_A1942	SEN1644	SG1715	SeHA_C1534	SNSL254_A1512	SSPA1350	SPA1452	SPAB_01924	-	SPC_2328	SeSA_A1497	STY1719	t1269	STM1401	-
		sseE	orf00363	SARI_01579	SeAg_B1771	SC1423	-	-	SeD_A1941	SEN1643	SG1714	SeHA_C1535	SNSL254_A1513	SSPA1349	SPA1451	SPAB_01923	-	SPC_2327	SeSA_A1498	STY1718	t1270	STM1402	-
		ssrA	orf00355	SARI_01589	SeAg_B1779	SC1413	-	-	SeD_A1949	SEN1653	SG1724	SeHA_C1527	SNSL254_A1505	SSPA1359	SPA1461	SPAB_01934	-	SPC_2337	SeSA_A1490	STY1728	t1260	STM1392	-
		ssrB	orf00354	SARI_01590	SeAg_B1780	SC1412	-	-	SeD_A1950	SEN1654	SG1725	SeHA_C1526	SNSL254_A1504	SSPA1360	SPA1462	SPAB_01935	-	SPC_2338	SeSA_A1489	STY1729	t1259	STM1391	-
	TTSS effectors translocated via both systems	slrP	orf03334	SARI_02125	SeAg_B0835	SC0798	-	-	SeD_A0894	SEN0745*	SG0778*	SeHA_C0926	SNSL254_A0863	SSPA1820a*	SPA1952*	SPAB_02716	-	SPC_0797*	SeSA_A0949	STY0833*	t2087*	STM0800	-
		sspH1	-	-	-	-	-	-	-	-	-	-	-	-	-	-	-	-	-	-	-		-
	TTSS-1 translocated effectors	avrA	orf02019	-	SeAg_B2987	-	-	-	-	SEN2707	SG2768	SeHA_C3054	-	-	-	-	-	-	SeSA_A3018	-	-	STM2865	-
		sipA	orf02036	SARI_00091	SeAg_B3004	SC2814	-	-	SeD_A3192	SEN2723	SG2784	SeHA_C3072	SNSL254_A3087	SSPA2554	SPA2740	SPAB_03584	-	SPC_2924	SeSA_A3035	STY3005	t2784	STM2882	-
		sipB	orf02039	SARI_00088	SeAg_B3007	SC2817	-	-	SeD_A3195	SEN2726	SG2787	SeHA_C3075	SNSL254_A3090	SSPA2557	SPA2743	SPAB_03588	-	SPC_2927	SeSA_A3038	STY3008	t2787	STM2885	-
		sipC	orf02038	SARI_00089	SeAg_B3006*	SC2816	-	-	SeD_A3194*	SEN2725	SG2786	SeHA_C3074*	SNSL254_A3089*	SSPA2556	SPA2742	SPAB_03587	-	SPC_2926	SeSA_A3037*	STY3007	t2786	STM2884	-
		sopA	orf01063	-	SeAg_B2190	SC2076	-	-	SeD_A2402	SEN2065	SG2096*	SeHA_C2289	SNSL254_A2243	SSPA0754a*	SPA0805*	SPAB_01037*	-	SPC_1647*	SeSA_A2237	STY2275*	t0808*	STM2066	-
		sopB/sigD	orf00046	SARI_01910	SeAg_B1050	SC1043	-	-	SeD_A1167	SEN0955	SG0980	SeHA_C1201	SNSL254_A1187	SSPA1634	SPA1759	SPAB_02464	-	SPC_2659	SeSA_A1155	STY1121	t1828	STM1091	-
		sopD	orf02101	SARI_00017	SeAg_B3075*	SC2876	-	-	SeD_A3257	SEN2784	SG2848	SeHA_C3140	SNSL254_A3156	SSPA2610	SPA2801	SPAB_03654	-	SPC_2990	SeSA_A3099	STY3073	t2846	STM2945	-
		sopE2	orf00844	SARI_01086	SeAg_B1274	SC1852	-	-	SeD_A1457	SEN1182	SG1261	SeHA_C2059	SNSL254_A1996	SSPA0949	SPA1018	SPAB_01351	-	SPC_1874	SeSA_A1999	-	-	STM1855	-
		sopE	-	-	-	-	-	-	SeD_A1429	SEN1155	SG1233	SeHA_C1163	-	SSPA2387	SPA2564	-	-	-	SeSA_A4485	STY4609	t4303	-	-
		sptP	orf02032	SARI_00095	SeAg_B3000	SC2810	-	-	SeD_A3188	SEN2720	SG2781	SeHA_C3068*	SNSL254_A3083	SSPA2550	SPA2736	SPAB_03580	-	SPC_2920	SeSA_A3031	STY3001	t2780	STM2878	-
	TTSS-2 translocated effectors	gogB	-	SARI_00897	-	SC2579	-	-	-	-	-	-	SNSL254_A2788	-	-	-	-	SPC_1065	-	-	-	STM2584	-
		pipB2	orf01928	SARI_00196	SeAg_B2891	SC2710	-	-	SeD_A3077	SEN2624	SG2684*	SeHA_C2955	SNSL254_A2974	SSPA2457	SPA2636	SPAB_03449	-	SPC_2819	SeSA_A2921	STY2897	t2674	STM2780	-
		pipB	orf00043	SARI_01918	SeAg_B1047	SC1040	-	-	SeD_A1164	SEN0952	SG0977	SeHA_C1198	SNSL254_A1185	SSPA1637	SPA1762	SPAB_02467	-	SPC_2662	SeSA_A1152	STY1117	t1830	STM1088	-
		sifA	orf00181	SARI_01766	SeAg_B1960	SC1174	-	-	SeD_A2143	SEN1825	SG1897	SeHA_C1340	SNSL254_A1325	SSPA1511	SPA1626	SPAB_02292	-	SPC_2521	SeSA_A1302	STY1264	t1696	STM1224	-
		sifB	orf00577	SARI_01376	SeAg_B1559	SC1599	-	-	SeD_A1740	SEN1454	SG1521*	SeHA_C1780	SNSL254_A1716	-	-	SPAB_01680	-	SPC_2133	SeSA_A1719	STY1462	t1511	STM1602	-
		sopD2	-	SARI_01991	SeAg_B0977	SC0926	-	-	SeD_A1036	SEN0876	SG0914	SeHA_C1070	SNSL254_A1005	-	SPA1826*	SPAB_02546	-	SPC_0971	SeSA_A1085	STY0971*	t1962*	-	-
		spiC/ssaB	-	SARI_01588	-	SC1414	-	-	-	SEN1652	SG1723	-	-	SSPA1358	SPA1460	SPAB_01933	-	SPC_2336	-	STY1727	t1261	STM1393	-
		sseF	orf00365	SARI_01577	SeAg_B1769	SC1425	-	-	SeD_A1939	SEN1641	SG1712	SeHA_C1537	SNSL254_A1515	SSPA1347	SPA1449	SPAB_01921	-	SPC_2325	SeSA_A1500	STY1716	t1272	STM1404	-
		sseG	orf00366	SARI_01576	SeAg_B1768	SC1426	-	-	SeD_A1938	SEN1640	SG1711	SeHA_C1538	SNSL254_A1516	SSPA1346	SPA1448	SPAB_01920	-	SPC_2324	SeSA_A1501	STY1715	t1273	STM1405	-
		sseI/srfH	-	SARI_02393	-	SC1004	-	-	SeD_A1126	SEN0916	-	-	SNSL254_A1092	-	-	-	-	SPC_2698	-	-	-	STM1051	-
		sseJ	orf00607	SARI_01350	SeAg_B1526	SC1626	-	-	SeD_A1710	SEN1422	SG1488	SeHA_C1810	SNSL254_A1747	-	-	SPAB_01645	-	SPC_2104	SeSA_A1750	STY1439a*	t1534*	STM1631	-
		sseK1	orf04676	SARI_03503	SeAg_B4401	SC4040	-	-	SeD_A4564	SEN3941	SG3449*	-	-	-	-	SPAB_05147	-	SPC_3989	-	-	-	STM4157	-
		sseK2	orf01132	-	-	-	-	-	SeD_A2246	SEN1920	-	SeHA_C2367	SNSL254_A2323	-	-	SPAB_00887	-	-	-	-	-	STM2137	-
		sseL	orf02728	SARI_00605	SeAg_B2423	SC2290	-	-	SeD_A2631*	SEN2269	SG2315	SeHA_C2527	SNSL254_A2472	SSPA0541	SPA0576	SPAB_00696	-	SPC_1424	SeSA_A2515	STY2517	t0576	STM2287	-
		sspH2	orf01232	SARI_00212; SARI_00292; SARI_00895; SARI_01080	SeAg_B1257	SCPS156*	-	-	SeD_A2582	SEN2224	SG2268*	SeHA_C2479	SNSL254_A2425	-	-	SPAB_00755	-	SPC_1470	-	STY2467	t0623	STM2241	-
Serum resistance	Rck	rck	-	-	-	-	-	-	-	-	-	-	-	-	-	-	-	-	-	-	-	-	PSLT009
Spv locus	Spv	spvA	-	SARI_01480	-	-	SCV03	SeD_B0020	-	-	-	-	-	-	-	-	SPC_p002	-	-	-	-	-	PSLT040
		spvB	-	SARI_01481	-	-	SCV04	SeD_B0022*	-	-	-	-	-	-	-	-	SPC_p003	-	-	-	-	-	PSLT039
		spvC	-	SARI_01482	-	-	SCV05	SeD_B0024	-	-	-	-	-	-	-	-	SPC_p004	-	-	-	-	-	PSLT038
		spvD	-	-	-	-	SCV06	SeD_B0026	-	-	-	-	-	-	-	-	SPC_p005	-	-	-	-	-	PSLT037
		spvR	-	SARI_01478	-	-	SCV02	SeD_B0017	-	-	-	-	-	-	-	-	SPC_p001	-	-	-	-	-	PSLT041
Stress adaptation	SodCI	sodCI	-	SARI_04625	-	SC0997	-	-	SeD_A1419	SEN1149	SG1224	SeHA_C1154	SNSL254_A1082	-	-	-	-	SPC_2706	-	-	-	STM1044	-
Toxin	Typhoid toxin	cdtB	-	SARI_02386	-	-	-	-	-	-	-	-	-	SSPA1490	SPA1606	-	-	-	SeSA_A1325	STY1886	t1111	-	-
		pltA	-	SARI_02389	-	-	-	-	-	-	-	-	-	SSPA1493	SPA1609	-	-	-	SeSA_A1322	STY1890	t1108	-	-
		pltB	-	SARI_02390	-	-	-	-	-	-	-	-	-	SSPA1494	SPA1610	-	-	-	-	STY1891	t1107	-	-
Adherence	Afimbrial adhesin AFA-I(Escherichia)	afaA	orf04390	-	-	-	-	-	-	-	-	-	-	-	-	-	-	-	-	-	-	-	-
	K88 fimbriae(Escherichia)	faeC	orf04389	-	-	-	-	-	-	-	-	-	-	-	-	-	-	-	-	-	-	-	-
		faeD	orf04388	-	-	-	-	-	-	-	-	-	-	-	-	-	-	-	-	-	-	-	-
		faeE	orf04387	-	-	-	-	-	-	-	-	-	-	-	-	-	-	-	-	-	-	-	-
		faeE	orf04386	-	-	-	-	-	-	-	-	-	-	-	-	-	-	-	-	-	-	-	-
		faeH	orf04384	-	-	-	-	-	-	-	-	-	-	-	-	-	-	-	-	-	-	-	-
		faeI	orf04383	-	-	-	-	-	-	-	-	-	-	-	-	-	-	-	-	-	-	-	-
	Type IV pili(Yersinia)	pilQ	orf04705	-	-	-	-	-	-	-	-	-	-	-	-	-	-	-	-	-	-	-	-
		pilR	orf04704	-	-	-	-	-	-	-	-	-	-	-	-	-	-	-	-	-	-	-	-
		pilV	orf04702	-	-	-	-	-	-	-	-	-	-	-	-	-	-	-	-	-	-	-	-
		pilW	orf04401; orf04629	-	-	-	-	-	-	-	-	-	-	-	-	-	-	-	-	-	-	-	-
Iron acquision	Yersiniabactin(Klebsiella)		orf04453	-	-	-	-	-	-	-	-	-	-	-	-	-	-	-	-	-	-	-	-
Iron uptake	Yersiniabactin siderophore(Escherichia)	ybtS	orf04444	-	-	-	-	-	-	-	-	-	-	-	-	-	-	-	-	-	-	-	-
		ybtT	orf04452	-	-	-	-	-	-	-	-	-	-	-	-	-	-	-	-	-	-	-	-
	Yersiniabactin(Yersinia)	irp1	orf04450	-	-	-	-	-	-	-	-	-	-	-	-	-	-	-	-	-	-	-	-
		irp2	orf04449	-	-	-	-	-	-	-	-	-	-	-	-	-	-	-	-	-	-	-	-
		psn/fyuA	orf04454	-	-	-	-	-	-	-	-	-	-	-	-	-	-	-	-	-	-	-	-
		ybtA	orf04448	-	-	-	-	-	-	-	-	-	-	-	-	-	-	-	-	-	-	-	-
		ybtP	orf04447	-	-	-	-	-	-	-	-	-	-	-	-	-	-	-	-	-	-	-	-
		ybtQ	orf04446	-	-	-	-	-	-	-	-	-	-	-	-	-	-	-	-	-	-	-	-
		ybtU	orf04451	-	-	-	-	-	-	-	-	-	-	-	-	-	-	-	-	-	-	-	-
		ybtX	orf04445	-	-	-	-	-	-	-	-	-	-	-	-	-	-	-	-	-	-	-	-
Others	O-antigen(Yersinia)		orf01084	-	-	-	-	-	-	-	-	-	-	-	-	-	-	-	-	-	-	-	-
	Table saved from VFDB (http://www.mgc.ac.cn/VFs/) [Thu Jan 30 17:40:49 2020]

## Sheet: Isolate 8418-2948
Isolate 8418-2948
VFclass	Virulence factors	Related genes	8418/2948(Prediction)	S.enterica subsp. arizonae serovar 62:z4,z23:-- str. RSK2980	S.enterica subsp. enterica serovar Agona str. SL483	S.enterica subsp. enterica serovar Choleraesuis str. SC-B67		S.enterica subsp. enterica serovar Dublin str. CT_02021853		S.enterica subsp. enterica serovar Enteritidis str. P125109	S.enterica subsp. enterica serovar Gallinarum str. 287/91	S.enterica subsp. enterica serovar Heidelberg str. SL476	S.enterica subsp. enterica serovar Newport str. SL254	S.enterica subsp. enterica serovar Paratyphi A str. AKU_12601	S.enterica subsp. enterica serovar Paratyphi A str. ATCC 9150	S.enterica subsp. enterica serovar Paratyphi B str. SPB7	S.enterica subsp. enterica serovar Paratyphi C strain RKS4594		S.enterica subsp. enterica serovar Schwarzengrund str. CVM19633	S.enterica subsp. enterica serovar Typhi str. CT18	S.enterica subsp. enterica serovar Typhi str. Ty2	S.enterica subsp. enterica serovar Typhimurium str. LT2
			draft (draft)	chromosome (NC_010067)	chromosome (NC_011149)	chromosome (NC_006905)	pSCV50 (NC_006855)	pCT02021853_74 (NC_011204)	chromosome (NC_011205)	chromosome (NC_011294)	chromosome (NC_011274)	chromosome (NC_011083)	chromosome (NC_011080)	chromosome (NC_011147)	chromosome (NC_006511)	chromosome (NC_010102)	pSPCV (NC_012124)	chromosome (NC_012125)	chromosome (NC_011094)	chromosome (NC_003198)	chromosome (NC_004631)	chromosome (NC_003197)	pSLT (NC_003277)
Capsule	Vi antigen	tviA	-	-	-	-	-	-	-	-	-	-	-	-	-	-	-	SPC_4467	-	STY4662	t4353	-	-
		tviB	-	-	-	-	-	-	-	-	-	-	-	-	-	-	-	SPC_4466	-	STY4661	t4352	-	-
		tviC	-	-	-	-	-	-	-	-	-	-	-	-	-	-	-	SPC_4465	-	STY4660	t4351	-	-
		tviD	-	-	-	-	-	-	-	-	-	-	-	-	-	-	-	SPC_4464	-	STY4659	t4350	-	-
		tviE	-	-	-	-	-	-	-	-	-	-	-	-	-	-	-	SPC_4463	-	STY4656	t4349	-	-
		vexA	-	-	-	-	-	-	-	-	-	-	-	-	-	-	-	SPC_4462	-	STY4655	t4348	-	-
		vexB	-	-	-	-	-	-	-	-	-	-	-	-	-	-	-	SPC_4461	-	STY4654	t4347	-	-
		vexC	-	-	-	-	-	-	-	-	-	-	-	-	-	-	-	SPC_4460	-	STY4653	t4346	-	-
		vexD	-	-	-	-	-	-	-	-	-	-	-	-	-	-	-	SPC_4459	-	STY4652	t4345	-	-
		vexE	-	-	-	-	-	-	-	-	-	-	-	-	-	-	-	SPC_4458	-	STY4651	t4344	-	-
Fimbrial adherence determinants	Agf/Csg	csgA	orf01094	SARI_01854	SeAg_B2046	SC1092	-	-	SeD_A2229	SEN1904	SG1978	SeHA_C1255	SNSL254_A1240	SSPA1588	SPA1707	SPAB_02388	-	SPC_2606	SeSA_A1210	STY1181	t1776	STM1144	-
		csgB	orf01095	SARI_01855	SeAg_B2047	SC1091	-	-	SeD_A2230	SEN1905	SG1979	SeHA_C1254	SNSL254_A1239	SSPA1589	SPA1708	SPAB_02389	-	SPC_2607	SeSA_A1209	STY1180	t1777	STM1143	-
		csgC	-	SARI_01853	SeAg_B2045	SC1093	-	-	SeD_A2228	SEN1903	SG1977	SeHA_C1256	SNSL254_A1241	SSPA1587	SPA1706	-	-	SPC_2605	SeSA_A1211	STY1182	t1775	STM1145	-
		csgD	orf01096	SARI_01856*	SeAg_B2048	SC1090	-	-	SeD_A2231	SEN1906	SG1980	SeHA_C1253	SNSL254_A1238	SSPA1590	SPA1709	SPAB_02394	-	SPC_2608	SeSA_A1208	STY1179	t1778	STM1142	-
		csgE	orf01097	-	SeAg_B2049	SC1089	-	-	SeD_A2232	SEN1907	SG1981	SeHA_C1252	SNSL254_A1237	SSPA1591	SPA1710	SPAB_02395	-	SPC_2609	SeSA_A1207	STY1178	t1779	STM1141	-
		csgF	orf01098	SARI_01857*	SeAg_B2050	SC1088	-	-	SeD_A2233	SEN1908	SG1982	SeHA_C1251	SNSL254_A1236	SSPA1591a*	SPA1711*	SPAB_02396	-	SPC_2610	SeSA_A1206	STY1177	t1780	STM1140	-
		csgG	orf01099	SARI_01858*	SeAg_B2051	SC1087	-	-	SeD_A2234	SEN1909	SG1983	SeHA_C1250	SNSL254_A1235	SSPA1592	SPA1712	SPAB_02397	-	SPC_2611	SeSA_A1205	STY1176	t1781	STM1139	-
	Bcf	bcfA	orf01431	SARI_02971	SeAg_B0024	SC0020	-	-	SeD_A0022	SEN0020	SG0023	SeHA_C0024	SNSL254_A0023	SSPA0019	SPA0021	SPAB_00028	-	SPC_0023	SeSA_A0023	STY0024	t0022	STM0021	-
		bcfB	orf01430	SARI_02970	SeAg_B0025	SC0021	-	-	SeD_A0023	SEN0021	SG0024	SeHA_C0025	SNSL254_A0024	SSPA0020	SPA0022	SPAB_00029	-	SPC_0024	SeSA_A0024	STY0025	t0023	STM0022	-
		bcfC	orf01429	SARI_02969	SeAg_B0026	SCPS38*	-	-	SeD_A0024	SEN0022	SG0025	SeHA_C0026	SNSL254_A0025	SSPA0021	SPA0023	SPAB_00030	-	SPC_0025*	SeSA_A0025	STY0026*	t0024*	STM0023	-
		bcfD	orf01428	SARI_02968	SeAg_B0027	SC0022	-	-	SeD_A0025	SEN0023	SG0026	SeHA_C0027	SNSL254_A0026	SSPA0022	SPA0024	SPAB_00031	-	SPC_0026	SeSA_A0026	STY0029	t0025	STM0024	-
		bcfE	orf01427	SARI_02967	SeAg_B0028	SC0023	-	-	SeD_A0026	SEN0024	SG0027	SeHA_C0028	SNSL254_A0027	SSPA0023	SPA0025	SPAB_00032	-	SPC_0027	SeSA_A0027	STY0030	t0026	STM0025	-
		bcfF	orf01426	SARI_02966	SeAg_B0029	SC0024	-	-	SeD_A0027	SEN0025	SG0028	SeHA_C0029	SNSL254_A0028	SSPA0023a*	SPA0026*	SPAB_00033	-	SPC_0028	SeSA_A0028	STY0031	t0027	STM0026	-
		bcfG	orf01425	SARI_02965	SeAg_B0030	SC0025	-	-	SeD_A0028	SEN0026	SG0029	SeHA_C0030	SNSL254_A0029	SSPA0024	SPA0027	SPAB_00034	-	SPC_0029	SeSA_A0029	STY0032	t0028	STM0027	-
	Fim	fimA	orf02564	SARI_02411	SeAg_B0589	SC0582	-	-	SeD_A0591	SEN0524	SG0555	SeHA_C0653	SNSL254_A0596	SSPA2028	SPA2182	SPAB_03020	-	SPC_0557	SeSA_A0588	STY0589	t2320	STM0543	-
		fimC	orf02562	SARI_02409	SeAg_B0591	SCPS2*	-	-	SeD_A0594	SEN0526	SG0557	SeHA_C0655	SNSL254_A0598	SSPA2026	SPA2180	SPAB_03018	-	SPC_0559	SeSA_A0590	STY0592	t2318	STM0545	-
		fimD	orf02561; orf04211	SARI_02408	SeAg_B0592	SC0585	-	-	SeD_A0595	SEN0527	SG0558	SeHA_C0656	SNSL254_A0599	SSPA2025	SPA2179	SPAB_03017	-	SPC_0560	SeSA_A0591	STY0593	t2317	STM0546	-
		fimF	orf02559	-	SeAg_B0594	SC0587	-	-	SeD_A0597	SEN0529	SG0560	SeHA_C0658	SNSL254_A0601	SSPA2023	SPA2177	SPAB_03015	-	SPC_0562	SeSA_A0593	STY0595	t2315	STM0548	-
		fimH	orf02560	SARI_02407	SeAg_B0593	SC0586	-	-	SeD_A0596	SEN0528	SG0559	SeHA_C0657	SNSL254_A0600	SSPA2024	SPA2178	SPAB_03016	-	SPC_0561	SeSA_A0592	STY0594	t2316	STM0547	-
		fimI	orf02563	SARI_02410	SeAg_B0590	SC0583	-	-	SeD_A0593*	SEN0525	SG0556	SeHA_C0654	SNSL254_A0597	SSPA2027	SPA2181	SPAB_03019	-	SPC_0558	SeSA_A0589	STY0590*	t2319	STM0544	-
		fimW	orf02554	-	SeAg_B0599	SC0590	-	-	SeD_A0601	SEN0533	SG0564	SeHA_C0663	SNSL254_A0605	SSPA2019	SPA2173	SPAB_03010	-	SPC_0566	SeSA_A0598	STY0600	t2311	STM0552	-
		fimY	orf02557	-	SeAg_B0596	SC0589	-	-	SeD_A0599	SEN0531	SG0562	SeHA_C0660	SNSL254_A0603	SSPA2021	SPA2175	SPAB_03012	-	SPC_0564	SeSA_A0595	STY0598	t2313	STM0550	-
		fimZ	orf02558	-	SeAg_B0595	SC0588	-	-	SeD_A0598	SEN0530	SG0561	SeHA_C0659	SNSL254_A0602	SSPA2022	SPA2176	SPAB_03014	-	SPC_0563*	SeSA_A0594	STY0596	t2314	STM0549	-
	Lpf	lpfA	orf04193	-	SeAg_B3853	SC3571	-	-	SeD_A4023	SEN3463	SG3793	SeHA_C3962	SNSL254_A3918	-	-	SPAB_04523	-	SPC_3718	-	-	-	STM3640	-
		lpfB	orf04192	-	SeAg_B3852	SC3570	-	-	SeD_A4022	SEN3462	SG3794	SeHA_C3961	SNSL254_A3917	-	-	SPAB_04522	-	SPC_3717	-	-	-	STM3639	-
		lpfC	orf04191	-	SeAg_B3851	SCPS1*	-	-	SeD_A4021*	SEN3461	SG3795*	SeHA_C3960	SNSL254_A3916	-	-	SPAB_04521*	-	SPC_3716	-	-	-	STM3638	-
		lpfD	orf04190	-	SeAg_B3850	SC3569	-	-	SeD_A4019*	SEN3460	SG3797	SeHA_C3959*	SNSL254_A3915*	-	-	SPAB_04520	-	SPC_3715	-	-	-	STM3637	-
		lpfE	orf04189	-	SeAg_B3849	SC3568	-	-	SeD_A4018	SEN3459	SG3798	SeHA_C3958	SNSL254_A3914	-	-	SPAB_04519	-	SPC_3714	-	-	-	STM3636	-
	Pef	pefA	-	-	-	-	SCV24	-	-	-	-	-	-	-	-	-	SPC_p026	-	-	-	-	-	PSLT018
		pefB	-	-	-	-	SCV23	-	-	-	-	-	-	-	-	-	SPC_p025	-	-	-	-	-	PSLT019
		pefC	-	-	-	-	SCV25	-	-	-	-	-	-	-	-	-	SPC_p027	-	-	-	-	-	PSLT017
		pefD	-	-	-	-	SCV26	-	-	-	-	-	-	-	-	-	SPC_p028	-	-	-	-	-	PSLT016
	Peg	pegA	-	-	-	-	-	-	SeD_A2498	SEN2145B	SG2186	-	SNSL254_A2341	SSPA0659	SPA0700	-	-	-	SeSA_A2390	-	-	-	-
		pegB	-	-	-	-	-	-	SeD_A2497	SEN2145A	SG2185	-	SNSL254_A2340	SSPA0660	SPA0701	-	-	-	SeSA_A2389	-	-	-	-
		pegC	-	-	-	-	-	-	SeD_A2496	SEN2145	SG2183*	-	SNSL254_A2339	SSPA0661	SPA0702	-	-	-	SeSA_A2388	-	-	-	-
		pegD	-	-	-	-	-	-	SeD_A2495	SEN2144A	SG2182	-	SNSL254_A2338	SSPA0662	SPA0703	-	-	-	SeSA_A2387	-	-	-	-
	Saf	safA	-	-	-	SC0292	-	-	-	SEN0281	SG0308	-	-	SSPA2302	SPA2464	SPAB_03307	-	SPC_0309	SeSA_A0336	STY0332	t2561	STM0299	-
		safB	orf03368	-	SeAg_B0330	SC0293	-	-	SeD_A0329*	SEN0282	SG0309	-	SNSL254_A0337	SSPA2301	SPA2463	SPAB_03305	-	SPC_0310	SeSA_A0337	STY0335	t2559	STM0300	-
		safC	orf03369	-	SeAg_B0331	SC0294	-	-	SeD_A0330	SEN0283	SG0310*	-	SNSL254_A0338	SSPA2300	SPA2462	SPAB_03304	-	SPC_0311*	SeSA_A0338	STY0336	t2558	STM0301	-
		safD	orf03370	-	SeAg_B0332	SC0295	-	-	SeD_A0331	SEN0284	SG0312	-	SNSL254_A0339	SSPA2299a*	SPA2461*	SPAB_03303	-	SPC_0312	SeSA_A0339	STY0337	t2557	STM0302	-
	Sef	sefA	-	-	-	-	-	-	-	SEN4247	SG4318	-	-	SSPA3996	SPA4304	-	-	-	-	STY4836a*	t4533*	-	-
		sefB	-	-	-	-	-	-	SeD_A4881	SEN4248	SG4319	-	-	SSPA3997	SPA4305	-	-	-	-	STY4837	t4534	-	-
		sefC	-	-	-	-	-	-	SeD_A4882	SEN4249	SG4320*	-	-	SSPA3998	SPA4306	-	-	-	-	STY4838	t4536	-	-
		sefD	-	-	-	-	-	-	-	SEN4250	SG4321*	-	-	SSPA3998a*	-	-	-	-	-	STY4839*	t4535*	-	-
	Sta	staA	-	-	SeAg_B3976	-	-	-	-	-	-	-	-	-	-	SPAB_00232	-	-	SeSA_A0209	STY0207	t0190	-	-
		staB	-	-	SeAg_B3975	-	-	-	-	-	-	-	-	-	-	SPAB_00231	-	-	SeSA_A0208	STY0206	t0189	-	-
		staC	-	-	SeAg_B3974	-	-	-	-	-	-	-	-	-	-	SPAB_00230	-	-	SeSA_A0207	STY0205	t0188	-	-
		staD	-	-	SeAg_B3973	-	-	-	-	-	-	-	-	-	-	SPAB_00229	-	-	SeSA_A0206	STY0204	t0187	-	-
		staE	-	-	SeAg_B3972	-	-	-	-	-	-	-	-	-	-	SPAB_00228	-	-	SeSA_A0205	STY0203	t0186	-	-
		staF	-	-	SeAg_B3971	-	-	-	-	-	-	-	-	-	-	SPAB_00227	-	-	SeSA_A0204	STY0202	t0185	-	-
		staG	-	-	SeAg_B3970	-	-	-	-	-	-	-	-	-	-	SPAB_00226	-	-	SeSA_A0203	STY0201	t0184	-	-
	Stb	stbA	-	-	SeAg_B0373	SC0383	-	-	SeD_A0371	SEN0323	SG0350	SeHA_C0433	-	SSPA2218	SPA2379	SPAB_03261	-	SPC_0351	-	STY0373	t2521	STM0340	-
		stbB	orf03412	-	SeAg_B0372	SC0382	-	-	SeD_A0370	SEN0322	SG0349	SeHA_C0432	SNSL254_A0380	SSPA2219	SPA2380	SPAB_03262	-	SPC_0350	SeSA_A0392	STY0372	t2522	STM0339	-
		stbC	orf03410	-	SeAg_B0371	SC0381	-	-	SeD_A0369	SEN0321	SG0348*	SeHA_C0431	SNSL254_A0378	SSPA2220	SPA2381	SPAB_03263	-	SPC_0349	SeSA_A0391	STY0371	t2523*	STM0338	-
		stbD	orf03409	-	SeAg_B0370	SC0380	-	-	SeD_A0368	SEN0320	SG0347	SeHA_C0430	SNSL254_A0377	SSPA2221	SPA2382	SPAB_03264	-	SPC_0348	SeSA_A0390	STY0370	t2524	STM0337	-
		stbE	orf03408	-	SeAg_B0369	SCPS73*	-	-	SeD_A0367	SEN0319	SG0346	SeHA_C0429	SNSL254_A0376	SSPA2222	SPA2383	SPAB_03265	-	SPC_0347	SeSA_A0389	STY0369	t2525	STM0336	-
	Stc	stcA	-	-	SeAg_B2297	SC2167	-	-	-	-	-	SeHA_C2386	-	-	-	SPAB_00869	-	SPC_1551	-	STY2381	t0704	STM2152	-
		stcB	orf00086	-	SeAg_B2296	SC2166	-	-	-	-	-	SeHA_C2385	-	-	-	SPAB_00870	-	SPC_1552	-	STY2380	t0705	STM2151	-
		stcC	orf00087	-	SeAg_B2295	SC2165	-	-	-	-	-	SeHA_C2384	-	-	-	SPAB_00871	-	SPC_1553*	-	STY2379	t0706*	STM2150	-
		stcD	-	-	SeAg_B2294	SC2164	-	-	-	-	-	SeHA_C2383	-	-	-	SPAB_00872	-	SPC_1554	-	STY2378	t0707	STM2149	-
	Std	stdA	orf01991	-	SeAg_B3185	SC2969	-	-	SeD_A3364	SEN2873	-	SeHA_C3248	SNSL254_A3262	SSPA2700	SPA2897	SPAB_03771	-	SPC_3089	SeSA_A3199	STY3177	t2940	STM3029.S	-
		stdB	orf01992	-	SeAg_B3184	SC2968	-	-	SeD_A3363	SEN2872	-	SeHA_C3247	SNSL254_A3261	SSPA2699	SPA2896	SPAB_03770	-	SPC_3088	SeSA_A3198	STY3176	t2939	STM3028	-
		stdC	orf01993	-	SeAg_B3183	SC2967	-	-	SeD_A3362	SEN2871	-	SeHA_C3246	SNSL254_A3260	SSPA2698	SPA2895	SPAB_03769	-	SPC_3087	SeSA_A3197	STY3175	t2938	STM3027	-
	Ste	steA	-	-	SeAg_B3088	SC2889	-	-	SeD_A3269	SEN2794	SG2859	SeHA_C3152	SNSL254_A3171	SSPA2619	SPA2812	SPAB_03670	-	SPC_3006	-	STY3084*	t2856*	-	-
		steB	-	-	SeAg_B3089	SC2890	-	-	SeD_A3270	SEN2795	SG2860	SeHA_C3153	SNSL254_A3172	SSPA2620	SPA2813	SPAB_03671*	-	SPC_3007	-	STY3086	t2857	-	-
		steC	-	-	SeAg_B3090	SC2891	-	-	SeD_A3271	SEN2796	SG2861	SeHA_C3154	SNSL254_A3173	SSPA2621	SPA2814	SPAB_03672	-	SPC_3008	-	STY3087	t2858	-	-
		steD	-	-	SeAg_B3091	SC2892	-	-	SeD_A3272	SEN2797	SG2862	SeHA_C3155	SNSL254_A3174	SSPA2622	SPA2815	SPAB_03673	-	SPC_3009	-	STY3088	t2859	-	-
		steE	-	-	SeAg_B3092	SC2893	-	-	SeD_A3273	SEN2798	SG2863	SeHA_C3156	SNSL254_A3175	SSPA2623	SPA2816	SPAB_03674	-	SPC_3010	-	STY3089	t2860	-	-
		steF	-	-	SeAg_B3093	SC2894	-	-	SeD_A3274	SEN2799	SG2864	SeHA_C3157	SNSL254_A3176	SSPA2624	SPA2817	SPAB_03675	-	SPC_3011	-	STY3090	t2861	-	-
	Stf	stfA	orf01242	-	SeAg_B0232	SC0195	-	-	SeD_A0214	SEN0200	SG0199	SeHA_C0231	SNSL254_A0216	-	SPA0201	SPAB_00252	-	SPC_0211	-	-	-	STM0195	-
		stfC	orf01241	-	SeAg_B0233	SC0196	-	-	SeD_A0215	SEN0201	SG0200	SeHA_C0232	SNSL254_A0217	SSPA0196*	SPA0202*	SPAB_00253	-	SPC_0212	-	-	-	STM0196	-
		stfD	orf01240	-	SeAg_B0234	SC0197	-	-	SeD_A0216	SEN0202	SG0201	SeHA_C0233	SNSL254_A0218	SSPA0197	SPA0203	SPAB_00254	-	SPC_0213*	-	-	-	STM0197	-
		stfE	orf01239	-	SeAg_B0235	SC0198	-	-	SeD_A0217	SEN0203	SG0202	SeHA_C0234	SNSL254_A0219	SSPA0198	SPA0204	SPAB_00255	-	SPC_0214	-	-	-	STM0198	-
		stfF	orf01238	-	SeAg_B0236	SC0199	-	-	SeD_A0218	SEN0204	SG0203*	SeHA_C0235	SNSL254_A0220	SSPA0198a*	SPA0205*	SPAB_00256	-	SPC_0215	-	-	-	STM0199	-
		stfG	orf01237	-	SeAg_B0237	SC0200	-	-	SeD_A0219	SEN0205	SG0204	SeHA_C0236	SNSL254_A0221	SSPA0199	SPA0206	SPAB_00257	-	SPC_0216	-	-	-	STM0200	-
	Stg	stgA	-	-	-	-	-	-	-	-	-	-	-	-	-	-	-	-	-	STY3918	t3659	-	-
		stgB	-	-	-	-	-	-	-	-	-	-	-	-	-	-	-	-	-	STY3919	t3660	-	-
		stgC	-	-	-	-	-	-	-	-	-	-	-	-	-	-	-	-	-	STY3920*	t3661*	-	-
		stgD	-	-	-	-	-	-	-	-	-	-	-	-	-	-	-	-	-	STY3922	t3662	-	-
	Sth	sthA	orf01455	-	SeAg_B4919	SC4440	-	-	SeD_A5008	SEN4351	SG4417	SeHA_C5005	SNSL254_A4953	SSPA4090	SPA4405	SPAB_05773	-	SPC_4728	SeSA_A4846	STY4944	t4634	STM4595	-
		sthB	orf01456	-	SeAg_B4918	SC4439	-	-	SeD_A5007	SEN4350	SG4415*	SeHA_C5004	SNSL254_A4952	SSPA4089	SPA4404	SPAB_05772	-	SPC_4727	SeSA_A4845	STY4943	t4633	STM4594	-
		sthC	orf01457	-	SeAg_B4917	SC4438	-	-	SeD_A5006	SEN4349	-	SeHA_C5003	SNSL254_A4951	SSPA4088	SPA4403	SPAB_05771	-	SPC_4726	SeSA_A4844	STY4941*	t4632*	STM4593	-
		sthD	orf01458	-	SeAg_B4916	SC4437	-	-	SeD_A5005	SEN4348	SG4414	SeHA_C5002	SNSL254_A4950	SSPA4087	SPA4402	SPAB_05770	-	SPC_4725	SeSA_A4843	STY4940	t4631	STM4592	-
		sthE	orf01459	-	SeAg_B4915	SC4436	-	-	SeD_A5004	SEN4347	SG4413*	SeHA_C5001	SNSL254_A4949	SSPA4086	SPA4401	SPAB_05769	-	SPC_4724	SeSA_A4842	STY4938*	t4630*	STM4591	-
	Sti	stiA	orf01261	-	SeAg_B0209	SC0177	-	-	SeD_A0192	SEN0182	SG0180	SeHA_C0201	SNSL254_A0193	-	-	SPAB_00216	-	SPC_0190	SeSA_A0196	-	-	STM0177	-
		stiB	orf01262	-	SeAg_B0208	SC0176	-	-	SeD_A0191	SEN0181	SG0179	SeHA_C0200	SNSL254_A0192	-	-	SPAB_00215	-	SPC_0189	SeSA_A0195	-	-	STM0176	-
		stiC	orf01263	-	SeAg_B0207	SC0175	-	-	SeD_A0190	SEN0180	SG0178*	SeHA_C0199	SNSL254_A0191	-	-	SPAB_00214	-	SPC_0188	SeSA_A0194	-	-	STM0175	-
		stiH	orf01264	-	SeAg_B0206	SC0174	-	-	SeD_A0189	SEN0179	SG0177	SeHA_C0198	SNSL254_A0190	-	-	SPAB_00213	-	SPC_0187	SeSA_A0193	-	-	STM0174	-
	Stj	Undetermined	-	-	SeAg_B4893	-	-	-	-	-	-	SeHA_C4979	SNSL254_A4927	-	-	-	-	-	-	-	-	STM4571	-
		Undetermined	-	-	SeAg_B4896	-	-	-	-	-	-	SeHA_C4982	SNSL254_A4930	-	-	-	-	-	-	-	-	STM4574	-
		Undetermined	-	-	SeAg_B4897	-	-	-	-	-	-	SeHA_C4983	SNSL254_A4931	-	-	-	-	-	-	-	-	STM4575	-
		stjB	-	-	SeAg_B4894	-	-	-	-	-	-	SeHA_C4980	SNSL254_A4928	-	-	-	-	-	-	-	-	STM4572	-
		stjC	-	-	SeAg_B4895	-	-	-	-	-	-	SeHA_C4981	SNSL254_A4929	-	-	-	-	-	-	-	-	STM4573	-
	Stk	stkA	-	-	-	-	-	-	-	-	-	SeHA_C0211	-	SSPA0181	SPA0185	-	-	-	-	-	-	-	-
		stkB	-	-	-	-	-	-	-	-	-	SeHA_C0210	-	SSPA0180	SPA0184	-	-	-	-	-	-	-	-
		stkC	-	-	-	-	-	-	-	-	-	SeHA_C0209	-	SSPA0179	SPA0183	-	-	-	-	-	-	-	-
		stkD	-	-	-	-	-	-	-	-	-	SeHA_C0208	-	SSPA0178	SPA0182	-	-	-	-	-	-	-	-
		stkE	-	-	-	-	-	-	-	-	-	SeHA_C0207	-	SSPA0177	SPA0181	-	-	-	-	-	-	-	-
		stkF	-	-	-	-	-	-	-	-	-	SeHA_C0206	-	SSPA0176	SPA0180	-	-	-	-	-	-	-	-
		stkG	-	-	-	-	-	-	-	-	-	SeHA_C0205	-	SSPA0175	SPA0179	-	-	-	-	-	-	-	-
	Tcf	tcfA	orf03377	-	-	SC0300	-	-	-	-	-	SeHA_C0338	-	SSPA2294	SPA2455	-	-	-	SeSA_A0345	STY0345	t2550	-	-
		tcfB	orf03378	-	-	SC0301	-	-	-	-	-	SeHA_C0339	-	SSPA2293	SPA2454	-	-	-	SeSA_A0346	STY0346	t2549	-	-
		tcfC	orf03379	-	-	SCPS55*	-	-	-	-	-	SeHA_C0340	-	SSPA2292	SPA2453	-	-	-	SeSA_A0347	STY0347	t2548	-	-
		tcfD	orf03380	-	-	SC0303*	-	-	-	-	-	SeHA_C0341	-	SSPA2291	SPA2452	-	-	-	SeSA_A0348	STY0348	t2547	-	-
Macrophage inducible genes	Mig-14	mig-14	orf02253	SARI_00193	SeAg_B2893	SC2713	-	-	SeD_A3080	SEN2626	SG2687	SeHA_C2958	SNSL254_A2977	SSPA2459	SPA2638	SPAB_03454	-	SPC_2823	SeSA_A2924	STY2900	t2676	STM2782	-
	Mig-5	mig-5	-	-	-	-	SCV48	SeD_B0010	-	-	-	-	-	-	-	-	SPC_p061	-	-	-	-	-	PSLT046
Magnesium uptake	Mg2+ transport	mgtB	orf03607	SARI_03870	SeAg_B3988	SC3684	-	-	SeD_A4155	SEN3585	SG3666	SeHA_C4092	SNSL254_A4041	SSPA3375	SPA3613	SPAB_04676	-	SPC_3842	SeSA_A3969	STY4023	t3755	STM3763	-
		mgtC	orf03608	SARI_03869	SeAg_B3989	SC3685	-	-	SeD_A4157	SEN3586	SG3665	SeHA_C4094	SNSL254_A4043	SSPA3376	SPA3614	SPAB_04678	-	SPC_3843	SeSA_A3971	STY4022	t3754	STM3764	-
Nonfimbrial adherence determinants	MisL	misL	orf03602	-	SeAg_B3981	SC3678	-	-	-	SEN3580	SG3671	SeHA_C4085*	SNSL254_A4035*	SSPA3370	SPA3608	SPAB_04665	-	SPC_3835	SeSA_A3962	STY4030*	t3760*	STM3757	-
	RatB	ratB	orf02793	-	SeAg_B2665	SC2511	-	-	SeD_A2882*	SEN2494*	SG2547*	SeHA_C2771	SNSL254_A2708	SSPA0331a*	SPA0353*	SPAB_00430	-	SPC_1141	SeSA_A2751	STY2758*	t0342*	STM2514	-
	ShdA	shdA	orf02794	-	SeAg_B2662	SCPS112*	-	-	SeD_A2878*	SEN2493	SG2545*	SeHA_C2769*	SNSL254_A2706*	SSPA0331b*	SPA0354*	SPAB_00432	-	SPC_1142	SeSA_A2747*	STY2755*	t0344*	STM2513	-
	SinH	sinH	orf02789	-	SeAg_B2668	SC2514	-	-	SeD_A2885	SEN2497*	SG2551*	SeHA_C2774	SNSL254_A2711	SSPA0329a*	SPA0350*	SPAB_00427	-	SPC_1137	SeSA_A2754	STY2762*	t0339*	STM2517	-
Regulation	PhoPQ	phoP	orf01008	SARI_01759	SeAg_B1953	SC1182	-	-	SeD_A2135	SEN1818	SG1890	SeHA_C1348	SNSL254_A1332	SSPA1504	SPA1619	SPAB_02283	-	SPC_2513	SeSA_A1310	STY1271	t1689	STM1231	-
		phoQ	orf01009	SARI_01760	SeAg_B1954	SC1181	-	-	SeD_A2136	SEN1819	SG1891	SeHA_C1347	SNSL254_A1331	SSPA1505	SPA1620	SPAB_02284	-	SPC_2514	SeSA_A1309	STY1270	t1690	STM1230	-
Secretion system	TTSS (SPI-1 encode)	hilA	orf02155	SARI_00097	SeAg_B2998	SC2808	-	-	SeD_A3186	SEN2718	SG2779	SeHA_C3065	SNSL254_A3081	SSPA2548	SPA2734	SPAB_03578	-	SPC_2918	SeSA_A3029	STY2999	t2778	STM2876	-
		hilC	orf02164	SARI_00106	SeAg_B2989	SC2799	-	-	SeD_A3177	SEN2709	SG2770	SeHA_C3056	SNSL254_A3072	SSPA2539	SPA2725	SPAB_03566	-	SPC_2909	SeSA_A3020	STY2988	t2769	STM2867	-
		hilD	orf02156	SARI_00098	SeAg_B2997	SC2807	-	-	SeD_A3185	SEN2717	SG2778	SeHA_C3064	SNSL254_A3080	SSPA2547	SPA2733	SPAB_03577	-	SPC_2917	SeSA_A3028	STY2996	t2777	STM2875	-
		iacP	orf02151	SARI_00092	SeAg_B3003	SC2813	-	-	SeD_A3191	SEN2722	SG2783	SeHA_C3071	SNSL254_A3086	SSPA2553	SPA2739	SPAB_03583	-	SPC_2923	SeSA_A3034	STY3004	t2783	STM2881	-
		iagB	orf02154	SARI_00096	SeAg_B2999	SC2809	-	-	SeD_A3187	SEN2719	SG2780	SeHA_C3066	SNSL254_A3082	SSPA2549	SPA2735	SPAB_03579	-	SPC_2919	SeSA_A3030	STY3000	t2779	STM2877	-
		invA	orf02136	SARI_00077	SeAg_B3018	SC2828	-	-	SeD_A3206	SEN2737	SG2798	SeHA_C3086	SNSL254_A3101	SSPA2568	SPA2754	SPAB_03599	-	SPC_2938	SeSA_A3049	STY3019	t2798	STM2896	-
		invB	orf02137	SARI_00078	SeAg_B3017	SC2827	-	-	SeD_A3205	SEN2736	SG2797	SeHA_C3085	SNSL254_A3100	SSPA2567	SPA2753	SPAB_03598	-	SPC_2937	SeSA_A3048	STY3018	t2797	STM2895	-
		invC	orf02138	SARI_00079	SeAg_B3016	SC2826	-	-	SeD_A3204	SEN2735	SG2796	SeHA_C3084	SNSL254_A3099	SSPA2566	SPA2752	SPAB_03597	-	SPC_2936	SeSA_A3047	STY3017	t2796	STM2894	-
		invE	orf02135	SARI_00076	SeAg_B3019	SC2829	-	-	SeD_A3207	SEN2738	SG2799	SeHA_C3087	SNSL254_A3102	SSPA2569	SPA2755	SPAB_03600	-	SPC_2939	SeSA_A3050	STY3020	t2799	STM2897	-
		invF	orf02133	SARI_00074	SeAg_B3021	SC2831	-	-	SeD_A3209	SEN2740	SG2801	SeHA_C3089	SNSL254_A3104	SSPA2571	SPA2757	SPAB_03602	-	SPC_2941	SeSA_A3052	STY3022	t2801	STM2899	-
		invG	orf02134	SARI_00075	SeAg_B3020	SC2830	-	-	SeD_A3208	SEN2739	SG2800	SeHA_C3088	SNSL254_A3103	SSPA2570	SPA2756	SPAB_03601	-	SPC_2940	SeSA_A3051	STY3021	t2800	STM2898	-
		invH	orf02132	SARI_00073	SeAg_B3022	SC2832	-	-	SeD_A3210	SEN2741	SG2802	SeHA_C3090	SNSL254_A3105	SSPA2572	SPA2758	SPAB_03605*	-	SPC_2942	SeSA_A3054	STY3023	t2802	STM2900	-
		invI	orf02139	SARI_00080	SeAg_B3015	SC2825	-	-	SeD_A3203	SEN2734	SG2795	SeHA_C3083	SNSL254_A3098	SSPA2565	SPA2751	SPAB_03596	-	SPC_2935	SeSA_A3046	STY3016	t2795	STM2893	-
		invJ	orf02140	SARI_00081	SeAg_B3014	SC2824	-	-	SeD_A3202	SEN2733	SG2794	SeHA_C3082	SNSL254_A3097	SSPA2564	SPA2750	SPAB_03595	-	SPC_2934	SeSA_A3045	STY3015	t2794	STM2892	-
		orgA	orf02161	SARI_00103	SeAg_B2992	SC2802	-	-	SeD_A3180	SEN2712	SG2773	SeHA_C3059	SNSL254_A3075	SSPA2542	SPA2728	SPAB_03571	-	SPC_2912	SeSA_A3023	STY2991	t2772	STM2870	-
		orgB	orf02162	SARI_00104	SeAg_B2991*	SC2801	-	-	SeD_A3179	SEN2711	SG2772	SeHA_C3058	SNSL254_A3074	SSPA2541	SPA2727	SPAB_03570	-	SPC_2911	SeSA_A3022*	STY2990	t2771	STM2869	-
		orgC	orf02163	SARI_00105	SeAg_B2990	SC2800	-	-	SeD_A3178	SEN2710	SG2771	SeHA_C3057	SNSL254_A3073	SSPA2540	SPA2726	SPAB_03569	-	SPC_2910	SeSA_A3021	STY2989	t2770	STM2868	-
		prgH	orf02157	SARI_00099	SeAg_B2996	SC2806	-	-	SeD_A3184	SEN2716	SG2777	SeHA_C3063	SNSL254_A3079	SSPA2546	SPA2732	SPAB_03575	-	SPC_2916	SeSA_A3027	STY2995	t2776	STM2874	-
		prgI	orf02158	SARI_00100	SeAg_B2995	SC2805	-	-	SeD_A3183	SEN2715	SG2776	SeHA_C3062	SNSL254_A3078	SSPA2545	SPA2731	SPAB_03574	-	SPC_2915	SeSA_A3026	STY2994	t2775	STM2873	-
		prgJ	orf02159	SARI_00101	SeAg_B2994	SC2804	-	-	SeD_A3182	SEN2714	SG2775	SeHA_C3061	SNSL254_A3077	SSPA2544	SPA2730	SPAB_03573	-	SPC_2914	SeSA_A3025	STY2993	t2774	STM2872	-
		prgK	orf02160	SARI_00102	SeAg_B2993	SC2803	-	-	SeD_A3181	SEN2713	SG2774	SeHA_C3060	SNSL254_A3076	SSPA2543	SPA2729	SPAB_03572	-	SPC_2913	SeSA_A3024	STY2992	t2773	STM2871	-
		sicA	orf02146	SARI_00087	SeAg_B3008	SC2818	-	-	SeD_A3196	SEN2727	SG2788	SeHA_C3076	SNSL254_A3091	SSPA2558	SPA2744	SPAB_03589	-	SPC_2928	SeSA_A3039	STY3009	t2788	STM2886	-
		sicP	orf02152	SARI_00094	SeAg_B3001	SC2811	-	-	SeD_A3189	SEN2721	SG2782	SeHA_C3069	SNSL254_A3084	SSPA2551	SPA2737	SPAB_03581	-	SPC_2921	SeSA_A3032	STY3002	t2781	STM2879	-
		sipD	orf02149	SARI_00090	SeAg_B3005	SC2815	-	-	SeD_A3193*	SEN2724	SG2785	SeHA_C3073*	SNSL254_A3088*	SSPA2555	SPA2741	SPAB_03585	-	SPC_2925	SeSA_A3036	STY3006	t2785	STM2883	-
		spaO	orf02141	SARI_00082	SeAg_B3013	SC2823	-	-	SeD_A3201	SEN2732	SG2793	SeHA_C3081	SNSL254_A3096	SSPA2563	SPA2749	SPAB_03594	-	SPC_2933	SeSA_A3044	STY3014	t2793	STM2891	-
		spaP	orf02142	SARI_00083	SeAg_B3012	SC2822	-	-	SeD_A3200	SEN2731	SG2792	SeHA_C3080	SNSL254_A3095	SSPA2562	SPA2748	SPAB_03593	-	SPC_2932	SeSA_A3043	STY3013	t2792	STM2890	-
		spaQ	orf02143	SARI_00084	SeAg_B3011	SC2821	-	-	SeD_A3199	SEN2730	SG2791	SeHA_C3079	SNSL254_A3094	SSPA2561	SPA2747	SPAB_03592	-	SPC_2931	SeSA_A3042	STY3012	t2791	STM2889	-
		spaR	orf02144	SARI_00085	SeAg_B3010	SC2820	-	-	SeD_A3198	SEN2729	SG2790	SeHA_C3078	SNSL254_A3093	SSPA2560	SPA2746	SPAB_03591	-	SPC_2930	SeSA_A3041	STY3011	t2790	STM2888	-
		spaS	orf02145	SARI_00086	SeAg_B3009	SC2819	-	-	SeD_A3197	SEN2728	SG2789	SeHA_C3077	SNSL254_A3092	SSPA2559	SPA2745	SPAB_03590	-	SPC_2929	SeSA_A3040	STY3010	t2789	STM2887	-
		sprB	orf02165	SARI_00107	SeAg_B2988	SC2798	-	-	SeD_A3176	SEN2708	SG2769	SeHA_C3055	SNSL254_A3071	SSPA2538	SPA2724	SPAB_03564	-	SPC_2908	SeSA_A3019	STY2987	t2768	STM2866	-
	TTSS (SPI-2 encode)	ssaC	orf00851	SARI_01587	SeAg_B1778	SC1415	-	-	SeD_A1948	SEN1651	SG1722	SeHA_C1528	SNSL254_A1506	SSPA1357	SPA1459	SPAB_01932	-	SPC_2335	SeSA_A1491	STY1726	t1262	STM1394	-
		ssaD	orf00850	SARI_01586	SeAg_B1777	SC1416	-	-	SeD_A1947	SEN1650	SG1721	SeHA_C1529	SNSL254_A1507	SSPA1356	SPA1458	SPAB_01931	-	SPC_2334	SeSA_A1492	STY1725	t1263	STM1395	-
		ssaE	orf00849	SARI_01585	SeAg_B1776	SC1417	-	-	SeD_A1946	SEN1649	SG1720	SeHA_C1530	SNSL254_A1508	SSPA1355	SPA1457	SPAB_01930	-	SPC_2333	SeSA_A1493	STY1724	t1264	STM1396	-
		ssaG	orf00840	SARI_01575	SeAg_B1767	SC1427	-	-	SeD_A1937	SEN1639	SG1710	SeHA_C1539	SNSL254_A1517	SSPA1345	SPA1447	SPAB_01919	-	SPC_2323	SeSA_A1502	STY1714	t1274	STM1406	-
		ssaH	orf00839	SARI_01574	SeAg_B1766	SC1428	-	-	SeD_A1936	SEN1638	SG1709	SeHA_C1540	SNSL254_A1518	SSPA1344	SPA1446	SPAB_01918	-	SPC_2322	SeSA_A1503	STY1713	t1275	STM1407	-
		ssaI	-	SARI_01573	SeAg_B1765	SC1429	-	-	SeD_A1935	SEN1637	SG1708	SeHA_C1541	SNSL254_A1519	SSPA1343	SPA1445	SPAB_01917	-	SPC_2321	SeSA_A1504	STY1712	t1276	STM1408	-
		ssaJ	orf00837	SARI_01572	SeAg_B1764	SC1430	-	-	SeD_A1934	SEN1636	SG1707	SeHA_C1542	SNSL254_A1520	SSPA1342	SPA1444	SPAB_01916	-	SPC_2320	SeSA_A1505	STY1711	t1277	STM1409	-
		ssaK	orf00835	SARI_01570	SeAg_B1762	SC1432	-	-	SeD_A1932*	SEN1634	SG1705	SeHA_C1544	SNSL254_A1522	SSPA1340	SPA1442	SPAB_01914	-	SPC_2318	SeSA_A1507	STY1709	t1279	STM1411	-
		ssaL	orf00834	SARI_01569	SeAg_B1761	SC1433	-	-	SeD_A1931	SEN1633	SG1704	SeHA_C1545	SNSL254_A1523	SSPA1339	SPA1441	SPAB_01913	-	SPC_2317	SeSA_A1508	STY1708	t1280	STM1412	-
		ssaM	-	-	SeAg_B1760	SC1434	-	-	SeD_A1930	SEN1632	SG1703	SeHA_C1546	SNSL254_A1524	SSPA1338	SPA1440	SPAB_01912	-	SPC_2316	SeSA_A1509	STY1707	t1281	STM1413	-
		ssaN	orf00832	SARI_01567	SeAg_B1758	SC1436	-	-	SeD_A1928	SEN1630	SG1701	SeHA_C1548	SNSL254_A1526	SSPA1336	SPA1438	SPAB_01910	-	SPC_2314	SeSA_A1511	STY1705	t1283	STM1415	-
		ssaO	orf00831	SARI_01566	SeAg_B1757	SC1437	-	-	SeD_A1927	SEN1629	SG1700	SeHA_C1549	SNSL254_A1527	SSPA1335	SPA1437	SPAB_01909	-	SPC_2313	SeSA_A1512	STY1704	t1284	STM1416	-
		ssaP	-	SARI_01565	SeAg_B1756	SC1438	-	-	SeD_A1926	SEN1628	SG1699	SeHA_C1550	SNSL254_A1528	SSPA1334	SPA1436	SPAB_01908	-	SPC_2312	SeSA_A1513	STY1703	t1285	STM1417	-
		ssaQ	orf00830	SARI_01564	SeAg_B1755	SC1439	-	-	SeD_A1925	SEN1627	SG1698	SeHA_C1551	SNSL254_A1529	SSPA1333	SPA1435	SPAB_01907	-	SPC_2311	SeSA_A1514	STY1702	t1286	STM1418	-
		ssaR	orf00829	SARI_01563	SeAg_B1754	SC1440	-	-	SeD_A1924	SEN1626	SG1697	SeHA_C1552	SNSL254_A1530	SSPA1332	SPA1434	SPAB_01906	-	SPC_2310	SeSA_A1515	STY1701	t1287	STM1419	-
		ssaS	-	SARI_01562	-	SC1441	-	-	SeD_A1923	SEN1625	SG1696	SeHA_C1553	-	SSPA1331	SPA1433	SPAB_01905	-	SPC_2309	SeSA_A1516	STY1700	t1288	STM1420	-
		ssaT	orf00828	SARI_01561	SeAg_B1753	SC1442	-	-	SeD_A1922	SEN1624	SG1695	SeHA_C1554	SNSL254_A1531	SSPA1330	SPA1432	SPAB_01904	-	SPC_2308	SeSA_A1517	STY1699	t1289	STM1421	-
		ssaU	orf00827	SARI_01560	SeAg_B1752	SC1443	-	-	SeD_A1921	SEN1623	SG1694	SeHA_C1555	SNSL254_A1532	SSPA1329	SPA1431	SPAB_01903	-	SPC_2307	SeSA_A1518	STY1698	t1290	STM1422	-
		ssaV	orf00833	SARI_01568	SeAg_B1759	SC1435	-	-	SeD_A1929	SEN1631	SG1702	SeHA_C1547	SNSL254_A1525	SSPA1337	SPA1439	SPAB_01911	-	SPC_2315	SeSA_A1510	STY1706	t1282	STM1414	-
		sscA	orf00847	SARI_01582	SeAg_B1774	SC1420	-	-	SeD_A1944	SEN1646	SG1717	SeHA_C1532	SNSL254_A1510	SSPA1352	SPA1454	SPAB_01926	-	SPC_2330	SeSA_A1495	STY1721	t1267	STM1399	-
		sscB	orf00843	SARI_01578	SeAg_B1770	SC1424	-	-	SeD_A1940	SEN1642	SG1713	SeHA_C1536	SNSL254_A1514	SSPA1348	SPA1450	SPAB_01922	-	SPC_2326	SeSA_A1499	STY1717	t1271	STM1403	-
		sseA	-	SARI_01584	-	SC1418	-	-	-	SEN1648	SG1719	-	-	SSPA1354	SPA1456	SPAB_01928	-	SPC_2332	-	STY1723	t1265	STM1397	-
		sseB	orf00848	SARI_01583	SeAg_B1775	SC1419	-	-	SeD_A1945	SEN1647	SG1718	SeHA_C1531	SNSL254_A1509	SSPA1353	SPA1455	SPAB_01927	-	SPC_2331	SeSA_A1494	STY1722	t1266	STM1398	-
		sseC	orf00846	SARI_01581	SeAg_B1773	SC1421	-	-	SeD_A1943	SEN1645	SG1716	SeHA_C1533	SNSL254_A1511	SSPA1351	SPA1453	SPAB_01925	-	SPC_2329	SeSA_A1496	STY1720	t1268	STM1400	-
		sseD	orf00845	SARI_01580	SeAg_B1772	SC1422	-	-	SeD_A1942	SEN1644	SG1715	SeHA_C1534	SNSL254_A1512	SSPA1350	SPA1452	SPAB_01924	-	SPC_2328	SeSA_A1497	STY1719	t1269	STM1401	-
		sseE	orf00844	SARI_01579	SeAg_B1771	SC1423	-	-	SeD_A1941	SEN1643	SG1714	SeHA_C1535	SNSL254_A1513	SSPA1349	SPA1451	SPAB_01923	-	SPC_2327	SeSA_A1498	STY1718	t1270	STM1402	-
		ssrA	orf00852	SARI_01589	SeAg_B1779	SC1413	-	-	SeD_A1949	SEN1653	SG1724	SeHA_C1527	SNSL254_A1505	SSPA1359	SPA1461	SPAB_01934	-	SPC_2337	SeSA_A1490	STY1728	t1260	STM1392	-
		ssrB	orf00853	SARI_01590	SeAg_B1780	SC1412	-	-	SeD_A1950	SEN1654	SG1725	SeHA_C1526	SNSL254_A1504	SSPA1360	SPA1462	SPAB_01935	-	SPC_2338	SeSA_A1489	STY1729	t1259	STM1391	-
	TTSS effectors translocated via both systems	slrP	orf02328	SARI_02125	SeAg_B0835	SC0798	-	-	SeD_A0894	SEN0745*	SG0778*	SeHA_C0926	SNSL254_A0863	SSPA1820a*	SPA1952*	SPAB_02716	-	SPC_0797*	SeSA_A0949	STY0833*	t2087*	STM0800	-
		sspH1	-	-	-	-	-	-	-	-	-	-	-	-	-	-	-	-	-	-	-		-
	TTSS-1 translocated effectors	avrA	orf02166	-	SeAg_B2987	-	-	-	-	SEN2707	SG2768	SeHA_C3054	-	-	-	-	-	-	SeSA_A3018	-	-	STM2865	-
		sipA	orf02150	SARI_00091	SeAg_B3004	SC2814	-	-	SeD_A3192	SEN2723	SG2784	SeHA_C3072	SNSL254_A3087	SSPA2554	SPA2740	SPAB_03584	-	SPC_2924	SeSA_A3035	STY3005	t2784	STM2882	-
		sipB	orf02147	SARI_00088	SeAg_B3007	SC2817	-	-	SeD_A3195	SEN2726	SG2787	SeHA_C3075	SNSL254_A3090	SSPA2557	SPA2743	SPAB_03588	-	SPC_2927	SeSA_A3038	STY3008	t2787	STM2885	-
		sipC	orf02148	SARI_00089	SeAg_B3006*	SC2816	-	-	SeD_A3194*	SEN2725	SG2786	SeHA_C3074*	SNSL254_A3089*	SSPA2556	SPA2742	SPAB_03587	-	SPC_2926	SeSA_A3037*	STY3007	t2786	STM2884	-
		sopA	orf00166	-	SeAg_B2190	SC2076	-	-	SeD_A2402	SEN2065	SG2096*	SeHA_C2289	SNSL254_A2243	SSPA0754a*	SPA0805*	SPAB_01037*	-	SPC_1647*	SeSA_A2237	STY2275*	t0808*	STM2066	-
		sopB/sigD	orf01145	SARI_01910	SeAg_B1050	SC1043	-	-	SeD_A1167	SEN0955	SG0980	SeHA_C1201	SNSL254_A1187	SSPA1634	SPA1759	SPAB_02464	-	SPC_2659	SeSA_A1155	STY1121	t1828	STM1091	-
		sopD	orf02084	SARI_00017	SeAg_B3075*	SC2876	-	-	SeD_A3257	SEN2784	SG2848	SeHA_C3140	SNSL254_A3156	SSPA2610	SPA2801	SPAB_03654	-	SPC_2990	SeSA_A3099	STY3073	t2846	STM2945	-
		sopE2	orf00381	SARI_01086	SeAg_B1274	SC1852	-	-	SeD_A1457	SEN1182	SG1261	SeHA_C2059	SNSL254_A1996	SSPA0949	SPA1018	SPAB_01351	-	SPC_1874	SeSA_A1999	-	-	STM1855	-
		sopE	-	-	-	-	-	-	SeD_A1429	SEN1155	SG1233	SeHA_C1163	-	SSPA2387	SPA2564	-	-	-	SeSA_A4485	STY4609	t4303	-	-
		sptP	orf02153	SARI_00095	SeAg_B3000	SC2810	-	-	SeD_A3188	SEN2720	SG2781	SeHA_C3068*	SNSL254_A3083	SSPA2550	SPA2736	SPAB_03580	-	SPC_2920	SeSA_A3031	STY3001	t2780	STM2878	-
	TTSS-2 translocated effectors	gogB	-	SARI_00897	-	SC2579	-	-	-	-	-	-	SNSL254_A2788	-	-	-	-	SPC_1065	-	-	-	STM2584	-
		pipB2	orf02255	SARI_00196	SeAg_B2891	SC2710	-	-	SeD_A3077	SEN2624	SG2684*	SeHA_C2955	SNSL254_A2974	SSPA2457	SPA2636	SPAB_03449	-	SPC_2819	SeSA_A2921	STY2897	t2674	STM2780	-
		pipB	orf01148	SARI_01918	SeAg_B1047	SC1040	-	-	SeD_A1164	SEN0952	SG0977	SeHA_C1198	SNSL254_A1185	SSPA1637	SPA1762	SPAB_02467	-	SPC_2662	SeSA_A1152	STY1117	t1830	STM1088	-
		sifA	orf01015	SARI_01766	SeAg_B1960	SC1174	-	-	SeD_A2143	SEN1825	SG1897	SeHA_C1340	SNSL254_A1325	SSPA1511	SPA1626	SPAB_02292	-	SPC_2521	SeSA_A1302	STY1264	t1696	STM1224	-
		sifB	orf00639	SARI_01376	SeAg_B1559	SC1599	-	-	SeD_A1740	SEN1454	SG1521*	SeHA_C1780	SNSL254_A1716	-	-	SPAB_01680	-	SPC_2133	SeSA_A1719	STY1462	t1511	STM1602	-
		sopD2	-	SARI_01991	SeAg_B0977	SC0926	-	-	SeD_A1036	SEN0876	SG0914	SeHA_C1070	SNSL254_A1005	-	SPA1826*	SPAB_02546	-	SPC_0971	SeSA_A1085	STY0971*	t1962*	-	-
		spiC/ssaB	-	SARI_01588	-	SC1414	-	-	-	SEN1652	SG1723	-	-	SSPA1358	SPA1460	SPAB_01933	-	SPC_2336	-	STY1727	t1261	STM1393	-
		sseF	orf00842	SARI_01577	SeAg_B1769	SC1425	-	-	SeD_A1939	SEN1641	SG1712	SeHA_C1537	SNSL254_A1515	SSPA1347	SPA1449	SPAB_01921	-	SPC_2325	SeSA_A1500	STY1716	t1272	STM1404	-
		sseG	orf00841	SARI_01576	SeAg_B1768	SC1426	-	-	SeD_A1938	SEN1640	SG1711	SeHA_C1538	SNSL254_A1516	SSPA1346	SPA1448	SPAB_01920	-	SPC_2324	SeSA_A1501	STY1715	t1273	STM1405	-
		sseI/srfH	-	SARI_02393	-	SC1004	-	-	SeD_A1126	SEN0916	-	-	SNSL254_A1092	-	-	-	-	SPC_2698	-	-	-	STM1051	-
		sseJ	orf00610	SARI_01350	SeAg_B1526	SC1626	-	-	SeD_A1710	SEN1422	SG1488	SeHA_C1810	SNSL254_A1747	-	-	SPAB_01645	-	SPC_2104	SeSA_A1750	STY1439a*	t1534*	STM1631	-
		sseK1	orf04529	SARI_03503	SeAg_B4401	SC4040	-	-	SeD_A4564	SEN3941	SG3449*	-	-	-	-	SPAB_05147	-	SPC_3989	-	-	-	STM4157	-
		sseK2	orf00100	-	-	-	-	-	SeD_A2246	SEN1920	-	SeHA_C2367	SNSL254_A2323	-	-	SPAB_00887	-	-	-	-	-	STM2137	-
		sseL	orf03018	SARI_00605	SeAg_B2423	SC2290	-	-	SeD_A2631*	SEN2269	SG2315	SeHA_C2527	SNSL254_A2472	SSPA0541	SPA0576	SPAB_00696	-	SPC_1424	SeSA_A2515	STY2517	t0576	STM2287	-
		sspH2	orf00006	SARI_00212; SARI_00292; SARI_00895; SARI_01080	SeAg_B1257	SCPS156*	-	-	SeD_A2582	SEN2224	SG2268*	SeHA_C2479	SNSL254_A2425	-	-	SPAB_00755	-	SPC_1470	-	STY2467	t0623	STM2241	-
Serum resistance	Rck	rck	-	-	-	-	-	-	-	-	-	-	-	-	-	-	-	-	-	-	-	-	PSLT009
Spv locus	Spv	spvA	-	SARI_01480	-	-	SCV03	SeD_B0020	-	-	-	-	-	-	-	-	SPC_p002	-	-	-	-	-	PSLT040
		spvB	-	SARI_01481	-	-	SCV04	SeD_B0022*	-	-	-	-	-	-	-	-	SPC_p003	-	-	-	-	-	PSLT039
		spvC	-	SARI_01482	-	-	SCV05	SeD_B0024	-	-	-	-	-	-	-	-	SPC_p004	-	-	-	-	-	PSLT038
		spvD	-	-	-	-	SCV06	SeD_B0026	-	-	-	-	-	-	-	-	SPC_p005	-	-	-	-	-	PSLT037
		spvR	-	SARI_01478	-	-	SCV02	SeD_B0017	-	-	-	-	-	-	-	-	SPC_p001	-	-	-	-	-	PSLT041
Stress adaptation	SodCI	sodCI	-	SARI_04625	-	SC0997	-	-	SeD_A1419	SEN1149	SG1224	SeHA_C1154	SNSL254_A1082	-	-	-	-	SPC_2706	-	-	-	STM1044	-
	Catalase(Neisseria)	katA	orf05163	-	-	-	-	-	-	-	-	-	-	-	-	-	-	-	-	-	-	-	-
Toxin	Typhoid toxin	cdtB	-	SARI_02386	-	-	-	-	-	-	-	-	-	SSPA1490	SPA1606	-	-	-	SeSA_A1325	STY1886	t1111	-	-
		pltA	-	SARI_02389	-	-	-	-	-	-	-	-	-	SSPA1493	SPA1609	-	-	-	SeSA_A1322	STY1890	t1108	-	-
		pltB	-	SARI_02390	-	-	-	-	-	-	-	-	-	SSPA1494	SPA1610	-	-	-	-	STY1891	t1107	-	-
	Beta hemolysin(Staphylococcus)	hlb	orf05338	-	-	-	-	-	-	-	-	-	-	-	-	-	-	-	-	-	-	-	-
Acid resistance	Urease(Helicobacter)	ureB	orf04945	-	-	-	-	-	-	-	-	-	-	-	-	-	-	-	-	-	-	-	-
Adherence	Afimbrial adhesin AFA-I(Escherichia)	afaA	orf04233	-	-	-	-	-	-	-	-	-	-	-	-	-	-	-	-	-	-	-	-
	Elastin binding protein(Staphylococcus)	ebp	orf04779	-	-	-	-	-	-	-	-	-	-	-	-	-	-	-	-	-	-	-	-
	K88 fimbriae(Escherichia)	faeC	orf04232	-	-	-	-	-	-	-	-	-	-	-	-	-	-	-	-	-	-	-	-
		faeD	orf04231	-	-	-	-	-	-	-	-	-	-	-	-	-	-	-	-	-	-	-	-
		faeE	orf04230	-	-	-	-	-	-	-	-	-	-	-	-	-	-	-	-	-	-	-	-
		faeE	orf04229	-	-	-	-	-	-	-	-	-	-	-	-	-	-	-	-	-	-	-	-
		faeH	orf04227	-	-	-	-	-	-	-	-	-	-	-	-	-	-	-	-	-	-	-	-
		faeI	orf04226	-	-	-	-	-	-	-	-	-	-	-	-	-	-	-	-	-	-	-	-
	Polar flagella(Aeromonas)	flmH	orf04686	-	-	-	-	-	-	-	-	-	-	-	-	-	-	-	-	-	-	-	-
	Streptococcal plasmin receptor/GAPDH(Streptococcus)	plr/gapA	orf04860	-	-	-	-	-	-	-	-	-	-	-	-	-	-	-	-	-	-	-	-
	Type IV pili(Yersinia)	pilQ	orf04557	-	-	-	-	-	-	-	-	-	-	-	-	-	-	-	-	-	-	-	-
		pilR	orf04558	-	-	-	-	-	-	-	-	-	-	-	-	-	-	-	-	-	-	-	-
		pilV	orf04561	-	-	-	-	-	-	-	-	-	-	-	-	-	-	-	-	-	-	-	-
		pilW	orf04243; orf04339	-	-	-	-	-	-	-	-	-	-	-	-	-	-	-	-	-	-	-	-
Anaerobic respiration	Nitrate reductase(Mycobacterium)	narH	orf04741	-	-	-	-	-	-	-	-	-	-	-	-	-	-	-	-	-	-	-	-
Enzyme	Cysteine protease(Staphylococcus)	sspB	orf05233	-	-	-	-	-	-	-	-	-	-	-	-	-	-	-	-	-	-	-	-
	Lipase(Staphylococcus)	geh	orf05112	-	-	-	-	-	-	-	-	-	-	-	-	-	-	-	-	-	-	-	-
	Streptococcal enolase(Streptococcus)	eno	orf04620; orf05196	-	-	-	-	-	-	-	-	-	-	-	-	-	-	-	-	-	-	-	-
Immune evasion	Capsule(Staphylococcus)	capM	orf05185	-	-	-	-	-	-	-	-	-	-	-	-	-	-	-	-	-	-	-	-
	LPS glucosylation(Shigella)	gtrA	orf02552	-	-	-	-	-	-	-	-	-	-	-	-	-	-	-	-	-	-	-	-
	LPS(Brucella)	acpXL	orf04687	-	-	-	-	-	-	-	-	-	-	-	-	-	-	-	-	-	-	-	-
	Polyglutamic acid capsule(Bacillus)	capB	orf05052	-	-	-	-	-	-	-	-	-	-	-	-	-	-	-	-	-	-	-	-
	Polysaccharide capsule(Bacillus)	galU	orf05211	-	-	-	-	-	-	-	-	-	-	-	-	-	-	-	-	-	-	-	-
Iron acquision	Yersiniabactin(Klebsiella)		orf04291	-	-	-	-	-	-	-	-	-	-	-	-	-	-	-	-	-	-	-	-
Iron uptake	ABC transporter(Corynebacterium)	fagC	orf05150	-	-	-	-	-	-	-	-	-	-	-	-	-	-	-	-	-	-	-	-
	Yersiniabactin siderophore(Escherichia)	ybtT	orf04290	-	-	-	-	-	-	-	-	-	-	-	-	-	-	-	-	-	-	-	-
	Yersiniabactin(Yersinia)	irp1	orf04288	-	-	-	-	-	-	-	-	-	-	-	-	-	-	-	-	-	-	-	-
		irp2	orf04287	-	-	-	-	-	-	-	-	-	-	-	-	-	-	-	-	-	-	-	-
		psn/fyuA	orf04292	-	-	-	-	-	-	-	-	-	-	-	-	-	-	-	-	-	-	-	-
		ybtA	orf04286	-	-	-	-	-	-	-	-	-	-	-	-	-	-	-	-	-	-	-	-
		ybtP	orf04285	-	-	-	-	-	-	-	-	-	-	-	-	-	-	-	-	-	-	-	-
		ybtQ	orf04284	-	-	-	-	-	-	-	-	-	-	-	-	-	-	-	-	-	-	-	-
		ybtS	orf04282	-	-	-	-	-	-	-	-	-	-	-	-	-	-	-	-	-	-	-	-
		ybtU	orf04289	-	-	-	-	-	-	-	-	-	-	-	-	-	-	-	-	-	-	-	-
		ybtX	orf04283	-	-	-	-	-	-	-	-	-	-	-	-	-	-	-	-	-	-	-	-
Others	O-antigen(Yersinia)		orf00147	-	-	-	-	-	-	-	-	-	-	-	-	-	-	-	-	-	-	-	-
Surface protein anchoring	Lipoprotein diacylglyceryl transferase(Listeria)	lgt	orf05009	-	-	-	-	-	-	-	-	-	-	-	-	-	-	-	-	-	-	-	-
	Table saved from VFDB (http://www.mgc.ac.cn/VFs/) [Thu Jan 30 17:22:19 2020]

## Sheet: Isolate 9502-2
Isolate 9520-2
VFclass	Virulence factors	Related genes	9502/2(Prediction)	S.enterica subsp. arizonae serovar 62:z4,z23:-- str. RSK2980	S.enterica subsp. enterica serovar Agona str. SL483	S.enterica subsp. enterica serovar Choleraesuis str. SC-B67		S.enterica subsp. enterica serovar Dublin str. CT_02021853		S.enterica subsp. enterica serovar Enteritidis str. P125109	S.enterica subsp. enterica serovar Gallinarum str. 287/91	S.enterica subsp. enterica serovar Heidelberg str. SL476	S.enterica subsp. enterica serovar Newport str. SL254	S.enterica subsp. enterica serovar Paratyphi A str. AKU_12601	S.enterica subsp. enterica serovar Paratyphi A str. ATCC 9150	S.enterica subsp. enterica serovar Paratyphi B str. SPB7	S.enterica subsp. enterica serovar Paratyphi C strain RKS4594		S.enterica subsp. enterica serovar Schwarzengrund str. CVM19633	S.enterica subsp. enterica serovar Typhi str. CT18	S.enterica subsp. enterica serovar Typhi str. Ty2	S.enterica subsp. enterica serovar Typhimurium str. LT2
			draft (draft)	chromosome (NC_010067)	chromosome (NC_011149)	chromosome (NC_006905)	pSCV50 (NC_006855)	pCT02021853_74 (NC_011204)	chromosome (NC_011205)	chromosome (NC_011294)	chromosome (NC_011274)	chromosome (NC_011083)	chromosome (NC_011080)	chromosome (NC_011147)	chromosome (NC_006511)	chromosome (NC_010102)	pSPCV (NC_012124)	chromosome (NC_012125)	chromosome (NC_011094)	chromosome (NC_003198)	chromosome (NC_004631)	chromosome (NC_003197)	pSLT (NC_003277)
Capsule	Vi antigen	tviA	-	-	-	-	-	-	-	-	-	-	-	-	-	-	-	SPC_4467	-	STY4662	t4353	-	-
		tviB	-	-	-	-	-	-	-	-	-	-	-	-	-	-	-	SPC_4466	-	STY4661	t4352	-	-
		tviC	-	-	-	-	-	-	-	-	-	-	-	-	-	-	-	SPC_4465	-	STY4660	t4351	-	-
		tviD	-	-	-	-	-	-	-	-	-	-	-	-	-	-	-	SPC_4464	-	STY4659	t4350	-	-
		tviE	-	-	-	-	-	-	-	-	-	-	-	-	-	-	-	SPC_4463	-	STY4656	t4349	-	-
		vexA	-	-	-	-	-	-	-	-	-	-	-	-	-	-	-	SPC_4462	-	STY4655	t4348	-	-
		vexB	-	-	-	-	-	-	-	-	-	-	-	-	-	-	-	SPC_4461	-	STY4654	t4347	-	-
		vexC	-	-	-	-	-	-	-	-	-	-	-	-	-	-	-	SPC_4460	-	STY4653	t4346	-	-
		vexD	-	-	-	-	-	-	-	-	-	-	-	-	-	-	-	SPC_4459	-	STY4652	t4345	-	-
		vexE	-	-	-	-	-	-	-	-	-	-	-	-	-	-	-	SPC_4458	-	STY4651	t4344	-	-
Fimbrial adherence determinants	Agf/Csg	csgA	orf00666	SARI_01854	SeAg_B2046	SC1092	-	-	SeD_A2229	SEN1904	SG1978	SeHA_C1255	SNSL254_A1240	SSPA1588	SPA1707	SPAB_02388	-	SPC_2606	SeSA_A1210	STY1181	t1776	STM1144	-
		csgB	orf00667	SARI_01855	SeAg_B2047	SC1091	-	-	SeD_A2230	SEN1905	SG1979	SeHA_C1254	SNSL254_A1239	SSPA1589	SPA1708	SPAB_02389	-	SPC_2607	SeSA_A1209	STY1180	t1777	STM1143	-
		csgC	-	SARI_01853	SeAg_B2045	SC1093	-	-	SeD_A2228	SEN1903	SG1977	SeHA_C1256	SNSL254_A1241	SSPA1587	SPA1706	-	-	SPC_2605	SeSA_A1211	STY1182	t1775	STM1145	-
		csgD	orf00668	SARI_01856*	SeAg_B2048	SC1090	-	-	SeD_A2231	SEN1906	SG1980	SeHA_C1253	SNSL254_A1238	SSPA1590	SPA1709	SPAB_02394	-	SPC_2608	SeSA_A1208	STY1179	t1778	STM1142	-
		csgE	orf00669	-	SeAg_B2049	SC1089	-	-	SeD_A2232	SEN1907	SG1981	SeHA_C1252	SNSL254_A1237	SSPA1591	SPA1710	SPAB_02395	-	SPC_2609	SeSA_A1207	STY1178	t1779	STM1141	-
		csgF	orf00670	SARI_01857*	SeAg_B2050	SC1088	-	-	SeD_A2233	SEN1908	SG1982	SeHA_C1251	SNSL254_A1236	SSPA1591a*	SPA1711*	SPAB_02396	-	SPC_2610	SeSA_A1206	STY1177	t1780	STM1140	-
		csgG	orf00671	SARI_01858*	SeAg_B2051	SC1087	-	-	SeD_A2234	SEN1909	SG1983	SeHA_C1250	SNSL254_A1235	SSPA1592	SPA1712	SPAB_02397	-	SPC_2611	SeSA_A1205	STY1176	t1781	STM1139	-
	Bcf	bcfA	orf01013	SARI_02971	SeAg_B0024	SC0020	-	-	SeD_A0022	SEN0020	SG0023	SeHA_C0024	SNSL254_A0023	SSPA0019	SPA0021	SPAB_00028	-	SPC_0023	SeSA_A0023	STY0024	t0022	STM0021	-
		bcfB	orf01012	SARI_02970	SeAg_B0025	SC0021	-	-	SeD_A0023	SEN0021	SG0024	SeHA_C0025	SNSL254_A0024	SSPA0020	SPA0022	SPAB_00029	-	SPC_0024	SeSA_A0024	STY0025	t0023	STM0022	-
		bcfC	orf01011	SARI_02969	SeAg_B0026	SCPS38*	-	-	SeD_A0024	SEN0022	SG0025	SeHA_C0026	SNSL254_A0025	SSPA0021	SPA0023	SPAB_00030	-	SPC_0025*	SeSA_A0025	STY0026*	t0024*	STM0023	-
		bcfD	orf01010	SARI_02968	SeAg_B0027	SC0022	-	-	SeD_A0025	SEN0023	SG0026	SeHA_C0027	SNSL254_A0026	SSPA0022	SPA0024	SPAB_00031	-	SPC_0026	SeSA_A0026	STY0029	t0025	STM0024	-
		bcfE	orf01009	SARI_02967	SeAg_B0028	SC0023	-	-	SeD_A0026	SEN0024	SG0027	SeHA_C0028	SNSL254_A0027	SSPA0023	SPA0025	SPAB_00032	-	SPC_0027	SeSA_A0027	STY0030	t0026	STM0025	-
		bcfF	orf01008	SARI_02966	SeAg_B0029	SC0024	-	-	SeD_A0027	SEN0025	SG0028	SeHA_C0029	SNSL254_A0028	SSPA0023a*	SPA0026*	SPAB_00033	-	SPC_0028	SeSA_A0028	STY0031	t0027	STM0026	-
		bcfG	orf01007	SARI_02965	SeAg_B0030	SC0025	-	-	SeD_A0028	SEN0026	SG0029	SeHA_C0030	SNSL254_A0029	SSPA0024	SPA0027	SPAB_00034	-	SPC_0029	SeSA_A0029	STY0032	t0028	STM0027	-
	Fim	fimA	orf02604	SARI_02411	SeAg_B0589	SC0582	-	-	SeD_A0591	SEN0524	SG0555	SeHA_C0653	SNSL254_A0596	SSPA2028	SPA2182	SPAB_03020	-	SPC_0557	SeSA_A0588	STY0589	t2320	STM0543	-
		fimC	orf02606	SARI_02409	SeAg_B0591	SCPS2*	-	-	SeD_A0594	SEN0526	SG0557	SeHA_C0655	SNSL254_A0598	SSPA2026	SPA2180	SPAB_03018	-	SPC_0559	SeSA_A0590	STY0592	t2318	STM0545	-
		fimD	orf02607; orf04196	SARI_02408	SeAg_B0592	SC0585	-	-	SeD_A0595	SEN0527	SG0558	SeHA_C0656	SNSL254_A0599	SSPA2025	SPA2179	SPAB_03017	-	SPC_0560	SeSA_A0591	STY0593	t2317	STM0546	-
		fimF	orf02609	-	SeAg_B0594	SC0587	-	-	SeD_A0597	SEN0529	SG0560	SeHA_C0658	SNSL254_A0601	SSPA2023	SPA2177	SPAB_03015	-	SPC_0562	SeSA_A0593	STY0595	t2315	STM0548	-
		fimH	orf02608	SARI_02407	SeAg_B0593	SC0586	-	-	SeD_A0596	SEN0528	SG0559	SeHA_C0657	SNSL254_A0600	SSPA2024	SPA2178	SPAB_03016	-	SPC_0561	SeSA_A0592	STY0594	t2316	STM0547	-
		fimI	orf02605	SARI_02410	SeAg_B0590	SC0583	-	-	SeD_A0593*	SEN0525	SG0556	SeHA_C0654	SNSL254_A0597	SSPA2027	SPA2181	SPAB_03019	-	SPC_0558	SeSA_A0589	STY0590*	t2319	STM0544	-
		fimW	orf02614	-	SeAg_B0599	SC0590	-	-	SeD_A0601	SEN0533	SG0564	SeHA_C0663	SNSL254_A0605	SSPA2019	SPA2173	SPAB_03010	-	SPC_0566	SeSA_A0598	STY0600	t2311	STM0552	-
		fimY	orf02611	-	SeAg_B0596	SC0589	-	-	SeD_A0599	SEN0531	SG0562	SeHA_C0660	SNSL254_A0603	SSPA2021	SPA2175	SPAB_03012	-	SPC_0564	SeSA_A0595	STY0598	t2313	STM0550	-
		fimZ	orf02610	-	SeAg_B0595	SC0588	-	-	SeD_A0598	SEN0530	SG0561	SeHA_C0659	SNSL254_A0602	SSPA2022	SPA2176	SPAB_03014	-	SPC_0563*	SeSA_A0594	STY0596	t2314	STM0549	-
	Lpf	lpfA	orf04579	-	SeAg_B3853	SC3571	-	-	SeD_A4023	SEN3463	SG3793	SeHA_C3962	SNSL254_A3918	-	-	SPAB_04523	-	SPC_3718	-	-	-	STM3640	-
		lpfB	orf04578	-	SeAg_B3852	SC3570	-	-	SeD_A4022	SEN3462	SG3794	SeHA_C3961	SNSL254_A3917	-	-	SPAB_04522	-	SPC_3717	-	-	-	STM3639	-
		lpfC	orf04577	-	SeAg_B3851	SCPS1*	-	-	SeD_A4021*	SEN3461	SG3795*	SeHA_C3960	SNSL254_A3916	-	-	SPAB_04521*	-	SPC_3716	-	-	-	STM3638	-
		lpfD	orf04576	-	SeAg_B3850	SC3569	-	-	SeD_A4019*	SEN3460	SG3797	SeHA_C3959*	SNSL254_A3915*	-	-	SPAB_04520	-	SPC_3715	-	-	-	STM3637	-
		lpfE	orf04575	-	SeAg_B3849	SC3568	-	-	SeD_A4018	SEN3459	SG3798	SeHA_C3958	SNSL254_A3914	-	-	SPAB_04519	-	SPC_3714	-	-	-	STM3636	-
	Pef	pefA	-	-	-	-	SCV24	-	-	-	-	-	-	-	-	-	SPC_p026	-	-	-	-	-	PSLT018
		pefB	-	-	-	-	SCV23	-	-	-	-	-	-	-	-	-	SPC_p025	-	-	-	-	-	PSLT019
		pefC	-	-	-	-	SCV25	-	-	-	-	-	-	-	-	-	SPC_p027	-	-	-	-	-	PSLT017
		pefD	-	-	-	-	SCV26	-	-	-	-	-	-	-	-	-	SPC_p028	-	-	-	-	-	PSLT016
	Peg	pegA	-	-	-	-	-	-	SeD_A2498	SEN2145B	SG2186	-	SNSL254_A2341	SSPA0659	SPA0700	-	-	-	SeSA_A2390	-	-	-	-
		pegB	-	-	-	-	-	-	SeD_A2497	SEN2145A	SG2185	-	SNSL254_A2340	SSPA0660	SPA0701	-	-	-	SeSA_A2389	-	-	-	-
		pegC	-	-	-	-	-	-	SeD_A2496	SEN2145	SG2183*	-	SNSL254_A2339	SSPA0661	SPA0702	-	-	-	SeSA_A2388	-	-	-	-
		pegD	-	-	-	-	-	-	SeD_A2495	SEN2144A	SG2182	-	SNSL254_A2338	SSPA0662	SPA0703	-	-	-	SeSA_A2387	-	-	-	-
	Saf	safA	-	-	-	SC0292	-	-	-	SEN0281	SG0308	-	-	SSPA2302	SPA2464	SPAB_03307	-	SPC_0309	SeSA_A0336	STY0332	t2561	STM0299	-
		safB	orf02337	-	SeAg_B0330	SC0293	-	-	SeD_A0329*	SEN0282	SG0309	-	SNSL254_A0337	SSPA2301	SPA2463	SPAB_03305	-	SPC_0310	SeSA_A0337	STY0335	t2559	STM0300	-
		safC	orf02338	-	SeAg_B0331	SC0294	-	-	SeD_A0330	SEN0283	SG0310*	-	SNSL254_A0338	SSPA2300	SPA2462	SPAB_03304	-	SPC_0311*	SeSA_A0338	STY0336	t2558	STM0301	-
		safD	orf02339	-	SeAg_B0332	SC0295	-	-	SeD_A0331	SEN0284	SG0312	-	SNSL254_A0339	SSPA2299a*	SPA2461*	SPAB_03303	-	SPC_0312	SeSA_A0339	STY0337	t2557	STM0302	-
	Sef	sefA	-	-	-	-	-	-	-	SEN4247	SG4318	-	-	SSPA3996	SPA4304	-	-	-	-	STY4836a*	t4533*	-	-
		sefB	-	-	-	-	-	-	SeD_A4881	SEN4248	SG4319	-	-	SSPA3997	SPA4305	-	-	-	-	STY4837	t4534	-	-
		sefC	-	-	-	-	-	-	SeD_A4882	SEN4249	SG4320*	-	-	SSPA3998	SPA4306	-	-	-	-	STY4838	t4536	-	-
		sefD	-	-	-	-	-	-	-	SEN4250	SG4321*	-	-	SSPA3998a*	-	-	-	-	-	STY4839*	t4535*	-	-
	Sta	staA	-	-	SeAg_B3976	-	-	-	-	-	-	-	-	-	-	SPAB_00232	-	-	SeSA_A0209	STY0207	t0190	-	-
		staB	-	-	SeAg_B3975	-	-	-	-	-	-	-	-	-	-	SPAB_00231	-	-	SeSA_A0208	STY0206	t0189	-	-
		staC	-	-	SeAg_B3974	-	-	-	-	-	-	-	-	-	-	SPAB_00230	-	-	SeSA_A0207	STY0205	t0188	-	-
		staD	-	-	SeAg_B3973	-	-	-	-	-	-	-	-	-	-	SPAB_00229	-	-	SeSA_A0206	STY0204	t0187	-	-
		staE	-	-	SeAg_B3972	-	-	-	-	-	-	-	-	-	-	SPAB_00228	-	-	SeSA_A0205	STY0203	t0186	-	-
		staF	-	-	SeAg_B3971	-	-	-	-	-	-	-	-	-	-	SPAB_00227	-	-	SeSA_A0204	STY0202	t0185	-	-
		staG	-	-	SeAg_B3970	-	-	-	-	-	-	-	-	-	-	SPAB_00226	-	-	SeSA_A0203	STY0201	t0184	-	-
	Stb	stbA	orf02385	-	SeAg_B0373	SC0383	-	-	SeD_A0371	SEN0323	SG0350	SeHA_C0433	-	SSPA2218	SPA2379	SPAB_03261	-	SPC_0351	-	STY0373	t2521	STM0340	-
		stbB	orf02384	-	SeAg_B0372	SC0382	-	-	SeD_A0370	SEN0322	SG0349	SeHA_C0432	SNSL254_A0380	SSPA2219	SPA2380	SPAB_03262	-	SPC_0350	SeSA_A0392	STY0372	t2522	STM0339	-
		stbC	orf02383	-	SeAg_B0371	SC0381	-	-	SeD_A0369	SEN0321	SG0348*	SeHA_C0431	SNSL254_A0378	SSPA2220	SPA2381	SPAB_03263	-	SPC_0349	SeSA_A0391	STY0371	t2523*	STM0338	-
		stbD	orf02382	-	SeAg_B0370	SC0380	-	-	SeD_A0368	SEN0320	SG0347	SeHA_C0430	SNSL254_A0377	SSPA2221	SPA2382	SPAB_03264	-	SPC_0348	SeSA_A0390	STY0370	t2524	STM0337	-
		stbE	orf02381	-	SeAg_B0369	SCPS73*	-	-	SeD_A0367	SEN0319	SG0346	SeHA_C0429	SNSL254_A0376	SSPA2222	SPA2383	SPAB_03265	-	SPC_0347	SeSA_A0389	STY0369	t2525	STM0336	-
	Stc	stcA	-	-	SeAg_B2297	SC2167	-	-	-	-	-	SeHA_C2386	-	-	-	SPAB_00869	-	SPC_1551	-	STY2381	t0704	STM2152	-
		stcB	orf01494	-	SeAg_B2296	SC2166	-	-	-	-	-	SeHA_C2385	-	-	-	SPAB_00870	-	SPC_1552	-	STY2380	t0705	STM2151	-
		stcC	orf01495	-	SeAg_B2295	SC2165	-	-	-	-	-	SeHA_C2384	-	-	-	SPAB_00871	-	SPC_1553*	-	STY2379	t0706*	STM2150	-
		stcD	-	-	SeAg_B2294	SC2164	-	-	-	-	-	SeHA_C2383	-	-	-	SPAB_00872	-	SPC_1554	-	STY2378	t0707	STM2149	-
	Std	stdA	orf02104	-	SeAg_B3185	SC2969	-	-	SeD_A3364	SEN2873	-	SeHA_C3248	SNSL254_A3262	SSPA2700	SPA2897	SPAB_03771	-	SPC_3089	SeSA_A3199	STY3177	t2940	STM3029.S	-
		stdB	orf02103	-	SeAg_B3184	SC2968	-	-	SeD_A3363	SEN2872	-	SeHA_C3247	SNSL254_A3261	SSPA2699	SPA2896	SPAB_03770	-	SPC_3088	SeSA_A3198	STY3176	t2939	STM3028	-
		stdC	orf02102	-	SeAg_B3183	SC2967	-	-	SeD_A3362	SEN2871	-	SeHA_C3246	SNSL254_A3260	SSPA2698	SPA2895	SPAB_03769	-	SPC_3087	SeSA_A3197	STY3175	t2938	STM3027	-
	Ste	steA	-	-	SeAg_B3088	SC2889	-	-	SeD_A3269	SEN2794	SG2859	SeHA_C3152	SNSL254_A3171	SSPA2619	SPA2812	SPAB_03670	-	SPC_3006	-	STY3084*	t2856*	-	-
		steB	-	-	SeAg_B3089	SC2890	-	-	SeD_A3270	SEN2795	SG2860	SeHA_C3153	SNSL254_A3172	SSPA2620	SPA2813	SPAB_03671*	-	SPC_3007	-	STY3086	t2857	-	-
		steC	-	-	SeAg_B3090	SC2891	-	-	SeD_A3271	SEN2796	SG2861	SeHA_C3154	SNSL254_A3173	SSPA2621	SPA2814	SPAB_03672	-	SPC_3008	-	STY3087	t2858	-	-
		steD	-	-	SeAg_B3091	SC2892	-	-	SeD_A3272	SEN2797	SG2862	SeHA_C3155	SNSL254_A3174	SSPA2622	SPA2815	SPAB_03673	-	SPC_3009	-	STY3088	t2859	-	-
		steE	-	-	SeAg_B3092	SC2893	-	-	SeD_A3273	SEN2798	SG2863	SeHA_C3156	SNSL254_A3175	SSPA2623	SPA2816	SPAB_03674	-	SPC_3010	-	STY3089	t2860	-	-
		steF	-	-	SeAg_B3093	SC2894	-	-	SeD_A3274	SEN2799	SG2864	SeHA_C3157	SNSL254_A3176	SSPA2624	SPA2817	SPAB_03675	-	SPC_3011	-	STY3090	t2861	-	-
	Stf	stfA	orf00821	-	SeAg_B0232	SC0195	-	-	SeD_A0214	SEN0200	SG0199	SeHA_C0231	SNSL254_A0216	-	SPA0201	SPAB_00252	-	SPC_0211	-	-	-	STM0195	-
		stfC	orf00820	-	SeAg_B0233	SC0196	-	-	SeD_A0215	SEN0201	SG0200	SeHA_C0232	SNSL254_A0217	SSPA0196*	SPA0202*	SPAB_00253	-	SPC_0212	-	-	-	STM0196	-
		stfD	orf00819	-	SeAg_B0234	SC0197	-	-	SeD_A0216	SEN0202	SG0201	SeHA_C0233	SNSL254_A0218	SSPA0197	SPA0203	SPAB_00254	-	SPC_0213*	-	-	-	STM0197	-
		stfE	orf00818	-	SeAg_B0235	SC0198	-	-	SeD_A0217	SEN0203	SG0202	SeHA_C0234	SNSL254_A0219	SSPA0198	SPA0204	SPAB_00255	-	SPC_0214	-	-	-	STM0198	-
		stfF	orf00817	-	SeAg_B0236	SC0199	-	-	SeD_A0218	SEN0204	SG0203*	SeHA_C0235	SNSL254_A0220	SSPA0198a*	SPA0205*	SPAB_00256	-	SPC_0215	-	-	-	STM0199	-
		stfG	orf00816	-	SeAg_B0237	SC0200	-	-	SeD_A0219	SEN0205	SG0204	SeHA_C0236	SNSL254_A0221	SSPA0199	SPA0206	SPAB_00257	-	SPC_0216	-	-	-	STM0200	-
	Stg	stgA	-	-	-	-	-	-	-	-	-	-	-	-	-	-	-	-	-	STY3918	t3659	-	-
		stgB	-	-	-	-	-	-	-	-	-	-	-	-	-	-	-	-	-	STY3919	t3660	-	-
		stgC	-	-	-	-	-	-	-	-	-	-	-	-	-	-	-	-	-	STY3920*	t3661*	-	-
		stgD	-	-	-	-	-	-	-	-	-	-	-	-	-	-	-	-	-	STY3922	t3662	-	-
	Sth	sthA	orf01040	-	SeAg_B4919	SC4440	-	-	SeD_A5008	SEN4351	SG4417	SeHA_C5005	SNSL254_A4953	SSPA4090	SPA4405	SPAB_05773	-	SPC_4728	SeSA_A4846	STY4944	t4634	STM4595	-
		sthB	orf01041	-	SeAg_B4918	SC4439	-	-	SeD_A5007	SEN4350	SG4415*	SeHA_C5004	SNSL254_A4952	SSPA4089	SPA4404	SPAB_05772	-	SPC_4727	SeSA_A4845	STY4943	t4633	STM4594	-
		sthC	orf01042	-	SeAg_B4917	SC4438	-	-	SeD_A5006	SEN4349	-	SeHA_C5003	SNSL254_A4951	SSPA4088	SPA4403	SPAB_05771	-	SPC_4726	SeSA_A4844	STY4941*	t4632*	STM4593	-
		sthD	orf01043	-	SeAg_B4916	SC4437	-	-	SeD_A5005	SEN4348	SG4414	SeHA_C5002	SNSL254_A4950	SSPA4087	SPA4402	SPAB_05770	-	SPC_4725	SeSA_A4843	STY4940	t4631	STM4592	-
		sthE	orf01044	-	SeAg_B4915	SC4436	-	-	SeD_A5004	SEN4347	SG4413*	SeHA_C5001	SNSL254_A4949	SSPA4086	SPA4401	SPAB_05769	-	SPC_4724	SeSA_A4842	STY4938*	t4630*	STM4591	-
	Sti	stiA	orf00841	-	SeAg_B0209	SC0177	-	-	SeD_A0192	SEN0182	SG0180	SeHA_C0201	SNSL254_A0193	-	-	SPAB_00216	-	SPC_0190	SeSA_A0196	-	-	STM0177	-
		stiB	orf00842	-	SeAg_B0208	SC0176	-	-	SeD_A0191	SEN0181	SG0179	SeHA_C0200	SNSL254_A0192	-	-	SPAB_00215	-	SPC_0189	SeSA_A0195	-	-	STM0176	-
		stiC	orf00843	-	SeAg_B0207	SC0175	-	-	SeD_A0190	SEN0180	SG0178*	SeHA_C0199	SNSL254_A0191	-	-	SPAB_00214	-	SPC_0188	SeSA_A0194	-	-	STM0175	-
		stiH	orf00844	-	SeAg_B0206	SC0174	-	-	SeD_A0189	SEN0179	SG0177	SeHA_C0198	SNSL254_A0190	-	-	SPAB_00213	-	SPC_0187	SeSA_A0193	-	-	STM0174	-
	Stj	Undetermined	-	-	SeAg_B4893	-	-	-	-	-	-	SeHA_C4979	SNSL254_A4927	-	-	-	-	-	-	-	-	STM4571	-
		Undetermined	-	-	SeAg_B4896	-	-	-	-	-	-	SeHA_C4982	SNSL254_A4930	-	-	-	-	-	-	-	-	STM4574	-
		Undetermined	-	-	SeAg_B4897	-	-	-	-	-	-	SeHA_C4983	SNSL254_A4931	-	-	-	-	-	-	-	-	STM4575	-
		stjB	-	-	SeAg_B4894	-	-	-	-	-	-	SeHA_C4980	SNSL254_A4928	-	-	-	-	-	-	-	-	STM4572	-
		stjC	-	-	SeAg_B4895	-	-	-	-	-	-	SeHA_C4981	SNSL254_A4929	-	-	-	-	-	-	-	-	STM4573	-
	Stk	stkA	-	-	-	-	-	-	-	-	-	SeHA_C0211	-	SSPA0181	SPA0185	-	-	-	-	-	-	-	-
		stkB	-	-	-	-	-	-	-	-	-	SeHA_C0210	-	SSPA0180	SPA0184	-	-	-	-	-	-	-	-
		stkC	-	-	-	-	-	-	-	-	-	SeHA_C0209	-	SSPA0179	SPA0183	-	-	-	-	-	-	-	-
		stkD	-	-	-	-	-	-	-	-	-	SeHA_C0208	-	SSPA0178	SPA0182	-	-	-	-	-	-	-	-
		stkE	-	-	-	-	-	-	-	-	-	SeHA_C0207	-	SSPA0177	SPA0181	-	-	-	-	-	-	-	-
		stkF	-	-	-	-	-	-	-	-	-	SeHA_C0206	-	SSPA0176	SPA0180	-	-	-	-	-	-	-	-
		stkG	-	-	-	-	-	-	-	-	-	SeHA_C0205	-	SSPA0175	SPA0179	-	-	-	-	-	-	-	-
	Tcf	tcfA	-	-	-	SC0300	-	-	-	-	-	SeHA_C0338	-	SSPA2294	SPA2455	-	-	-	SeSA_A0345	STY0345	t2550	-	-
		tcfB	orf02345	-	-	SC0301	-	-	-	-	-	SeHA_C0339	-	SSPA2293	SPA2454	-	-	-	SeSA_A0346	STY0346	t2549	-	-
		tcfC	orf02347	-	-	SCPS55*	-	-	-	-	-	SeHA_C0340	-	SSPA2292	SPA2453	-	-	-	SeSA_A0347	STY0347	t2548	-	-
		tcfD	orf02348	-	-	SC0303*	-	-	-	-	-	SeHA_C0341	-	SSPA2291	SPA2452	-	-	-	SeSA_A0348	STY0348	t2547	-	-
Macrophage inducible genes	Mig-14	mig-14	orf03573	SARI_00193	SeAg_B2893	SC2713	-	-	SeD_A3080	SEN2626	SG2687	SeHA_C2958	SNSL254_A2977	SSPA2459	SPA2638	SPAB_03454	-	SPC_2823	SeSA_A2924	STY2900	t2676	STM2782	-
	Mig-5	mig-5	-	-	-	-	SCV48	SeD_B0010	-	-	-	-	-	-	-	-	SPC_p061	-	-	-	-	-	PSLT046
Magnesium uptake	Mg2+ transport	mgtB	orf03189	SARI_03870	SeAg_B3988	SC3684	-	-	SeD_A4155	SEN3585	SG3666	SeHA_C4092	SNSL254_A4041	SSPA3375	SPA3613	SPAB_04676	-	SPC_3842	SeSA_A3969	STY4023	t3755	STM3763	-
		mgtC	orf03191	SARI_03869	SeAg_B3989	SC3685	-	-	SeD_A4157	SEN3586	SG3665	SeHA_C4094	SNSL254_A4043	SSPA3376	SPA3614	SPAB_04678	-	SPC_3843	SeSA_A3971	STY4022	t3754	STM3764	-
Nonfimbrial adherence determinants	MisL	misL	orf03184	-	SeAg_B3981	SC3678	-	-	-	SEN3580	SG3671	SeHA_C4085*	SNSL254_A4035*	SSPA3370	SPA3608	SPAB_04665	-	SPC_3835	SeSA_A3962	STY4030*	t3760*	STM3757	-
	RatB	ratB	orf02882	-	SeAg_B2665	SC2511	-	-	SeD_A2882*	SEN2494*	SG2547*	SeHA_C2771	SNSL254_A2708	SSPA0331a*	SPA0353*	SPAB_00430	-	SPC_1141	SeSA_A2751	STY2758*	t0342*	STM2514	-
	ShdA	shdA	orf02880	-	SeAg_B2662	SCPS112*	-	-	SeD_A2878*	SEN2493	SG2545*	SeHA_C2769*	SNSL254_A2706*	SSPA0331b*	SPA0354*	SPAB_00432	-	SPC_1142	SeSA_A2747*	STY2755*	t0344*	STM2513	-
	SinH	sinH	orf02888	-	SeAg_B2668	SC2514	-	-	SeD_A2885	SEN2497*	SG2551*	SeHA_C2774	SNSL254_A2711	SSPA0329a*	SPA0350*	SPAB_00427	-	SPC_1137	SeSA_A2754	STY2762*	t0339*	STM2517	-
Regulation	PhoPQ	phoP	orf00578	SARI_01759	SeAg_B1953	SC1182	-	-	SeD_A2135	SEN1818	SG1890	SeHA_C1348	SNSL254_A1332	SSPA1504	SPA1619	SPAB_02283	-	SPC_2513	SeSA_A1310	STY1271	t1689	STM1231	-
		phoQ	orf00579	SARI_01760	SeAg_B1954	SC1181	-	-	SeD_A2136	SEN1819	SG1891	SeHA_C1347	SNSL254_A1331	SSPA1505	SPA1620	SPAB_02284	-	SPC_2514	SeSA_A1309	STY1270	t1690	STM1230	-
Secretion system	TTSS (SPI-1 encode)	hilA	orf01936	SARI_00097	SeAg_B2998	SC2808	-	-	SeD_A3186	SEN2718	SG2779	SeHA_C3065	SNSL254_A3081	SSPA2548	SPA2734	SPAB_03578	-	SPC_2918	SeSA_A3029	STY2999	t2778	STM2876	-
		hilC	orf01927	SARI_00106	SeAg_B2989	SC2799	-	-	SeD_A3177	SEN2709	SG2770	SeHA_C3056	SNSL254_A3072	SSPA2539	SPA2725	SPAB_03566	-	SPC_2909	SeSA_A3020	STY2988	t2769	STM2867	-
		hilD	orf01935	SARI_00098	SeAg_B2997	SC2807	-	-	SeD_A3185	SEN2717	SG2778	SeHA_C3064	SNSL254_A3080	SSPA2547	SPA2733	SPAB_03577	-	SPC_2917	SeSA_A3028	STY2996	t2777	STM2875	-
		iacP	orf01941	SARI_00092	SeAg_B3003	SC2813	-	-	SeD_A3191	SEN2722	SG2783	SeHA_C3071	SNSL254_A3086	SSPA2553	SPA2739	SPAB_03583	-	SPC_2923	SeSA_A3034	STY3004	t2783	STM2881	-
		iagB	orf01937	SARI_00096	SeAg_B2999	SC2809	-	-	SeD_A3187	SEN2719	SG2780	SeHA_C3066	SNSL254_A3082	SSPA2549	SPA2735	SPAB_03579	-	SPC_2919	SeSA_A3030	STY3000	t2779	STM2877	-
		invA	orf01956	SARI_00077	SeAg_B3018	SC2828	-	-	SeD_A3206	SEN2737	SG2798	SeHA_C3086	SNSL254_A3101	SSPA2568	SPA2754	SPAB_03599	-	SPC_2938	SeSA_A3049	STY3019	t2798	STM2896	-
		invB	orf01955	SARI_00078	SeAg_B3017	SC2827	-	-	SeD_A3205	SEN2736	SG2797	SeHA_C3085	SNSL254_A3100	SSPA2567	SPA2753	SPAB_03598	-	SPC_2937	SeSA_A3048	STY3018	t2797	STM2895	-
		invC	orf01954	SARI_00079	SeAg_B3016	SC2826	-	-	SeD_A3204	SEN2735	SG2796	SeHA_C3084	SNSL254_A3099	SSPA2566	SPA2752	SPAB_03597	-	SPC_2936	SeSA_A3047	STY3017	t2796	STM2894	-
		invE	orf01957	SARI_00076	SeAg_B3019	SC2829	-	-	SeD_A3207	SEN2738	SG2799	SeHA_C3087	SNSL254_A3102	SSPA2569	SPA2755	SPAB_03600	-	SPC_2939	SeSA_A3050	STY3020	t2799	STM2897	-
		invF	orf01959	SARI_00074	SeAg_B3021	SC2831	-	-	SeD_A3209	SEN2740	SG2801	SeHA_C3089	SNSL254_A3104	SSPA2571	SPA2757	SPAB_03602	-	SPC_2941	SeSA_A3052	STY3022	t2801	STM2899	-
		invG	orf01958	SARI_00075	SeAg_B3020	SC2830	-	-	SeD_A3208	SEN2739	SG2800	SeHA_C3088	SNSL254_A3103	SSPA2570	SPA2756	SPAB_03601	-	SPC_2940	SeSA_A3051	STY3021	t2800	STM2898	-
		invH	orf01960	SARI_00073	SeAg_B3022	SC2832	-	-	SeD_A3210	SEN2741	SG2802	SeHA_C3090	SNSL254_A3105	SSPA2572	SPA2758	SPAB_03605*	-	SPC_2942	SeSA_A3054	STY3023	t2802	STM2900	-
		invI	orf01953	SARI_00080	SeAg_B3015	SC2825	-	-	SeD_A3203	SEN2734	SG2795	SeHA_C3083	SNSL254_A3098	SSPA2565	SPA2751	SPAB_03596	-	SPC_2935	SeSA_A3046	STY3016	t2795	STM2893	-
		invJ	orf01952	SARI_00081	SeAg_B3014	SC2824	-	-	SeD_A3202	SEN2733	SG2794	SeHA_C3082	SNSL254_A3097	SSPA2564	SPA2750	SPAB_03595	-	SPC_2934	SeSA_A3045	STY3015	t2794	STM2892	-
		orgA	orf01930	SARI_00103	SeAg_B2992	SC2802	-	-	SeD_A3180	SEN2712	SG2773	SeHA_C3059	SNSL254_A3075	SSPA2542	SPA2728	SPAB_03571	-	SPC_2912	SeSA_A3023	STY2991	t2772	STM2870	-
		orgB	orf01929	SARI_00104	SeAg_B2991*	SC2801	-	-	SeD_A3179	SEN2711	SG2772	SeHA_C3058	SNSL254_A3074	SSPA2541	SPA2727	SPAB_03570	-	SPC_2911	SeSA_A3022*	STY2990	t2771	STM2869	-
		orgC	orf01928	SARI_00105	SeAg_B2990	SC2800	-	-	SeD_A3178	SEN2710	SG2771	SeHA_C3057	SNSL254_A3073	SSPA2540	SPA2726	SPAB_03569	-	SPC_2910	SeSA_A3021	STY2989	t2770	STM2868	-
		prgH	orf01934	SARI_00099	SeAg_B2996	SC2806	-	-	SeD_A3184	SEN2716	SG2777	SeHA_C3063	SNSL254_A3079	SSPA2546	SPA2732	SPAB_03575	-	SPC_2916	SeSA_A3027	STY2995	t2776	STM2874	-
		prgI	orf01933	SARI_00100	SeAg_B2995	SC2805	-	-	SeD_A3183	SEN2715	SG2776	SeHA_C3062	SNSL254_A3078	SSPA2545	SPA2731	SPAB_03574	-	SPC_2915	SeSA_A3026	STY2994	t2775	STM2873	-
		prgJ	orf01932	SARI_00101	SeAg_B2994	SC2804	-	-	SeD_A3182	SEN2714	SG2775	SeHA_C3061	SNSL254_A3077	SSPA2544	SPA2730	SPAB_03573	-	SPC_2914	SeSA_A3025	STY2993	t2774	STM2872	-
		prgK	orf01931	SARI_00102	SeAg_B2993	SC2803	-	-	SeD_A3181	SEN2713	SG2774	SeHA_C3060	SNSL254_A3076	SSPA2543	SPA2729	SPAB_03572	-	SPC_2913	SeSA_A3024	STY2992	t2773	STM2871	-
		sicA	orf01946	SARI_00087	SeAg_B3008	SC2818	-	-	SeD_A3196	SEN2727	SG2788	SeHA_C3076	SNSL254_A3091	SSPA2558	SPA2744	SPAB_03589	-	SPC_2928	SeSA_A3039	STY3009	t2788	STM2886	-
		sicP	orf01939	SARI_00094	SeAg_B3001	SC2811	-	-	SeD_A3189	SEN2721	SG2782	SeHA_C3069	SNSL254_A3084	SSPA2551	SPA2737	SPAB_03581	-	SPC_2921	SeSA_A3032	STY3002	t2781	STM2879	-
		sipD	orf01943	SARI_00090	SeAg_B3005	SC2815	-	-	SeD_A3193*	SEN2724	SG2785	SeHA_C3073*	SNSL254_A3088*	SSPA2555	SPA2741	SPAB_03585	-	SPC_2925	SeSA_A3036	STY3006	t2785	STM2883	-
		spaO	orf01951	SARI_00082	SeAg_B3013	SC2823	-	-	SeD_A3201	SEN2732	SG2793	SeHA_C3081	SNSL254_A3096	SSPA2563	SPA2749	SPAB_03594	-	SPC_2933	SeSA_A3044	STY3014	t2793	STM2891	-
		spaP	orf01950	SARI_00083	SeAg_B3012	SC2822	-	-	SeD_A3200	SEN2731	SG2792	SeHA_C3080	SNSL254_A3095	SSPA2562	SPA2748	SPAB_03593	-	SPC_2932	SeSA_A3043	STY3013	t2792	STM2890	-
		spaQ	orf01949	SARI_00084	SeAg_B3011	SC2821	-	-	SeD_A3199	SEN2730	SG2791	SeHA_C3079	SNSL254_A3094	SSPA2561	SPA2747	SPAB_03592	-	SPC_2931	SeSA_A3042	STY3012	t2791	STM2889	-
		spaR	orf01948	SARI_00085	SeAg_B3010	SC2820	-	-	SeD_A3198	SEN2729	SG2790	SeHA_C3078	SNSL254_A3093	SSPA2560	SPA2746	SPAB_03591	-	SPC_2930	SeSA_A3041	STY3011	t2790	STM2888	-
		spaS	orf01947	SARI_00086	SeAg_B3009	SC2819	-	-	SeD_A3197	SEN2728	SG2789	SeHA_C3077	SNSL254_A3092	SSPA2559	SPA2745	SPAB_03590	-	SPC_2929	SeSA_A3040	STY3010	t2789	STM2887	-
		sprB	orf01926	SARI_00107	SeAg_B2988	SC2798	-	-	SeD_A3176	SEN2708	SG2769	SeHA_C3055	SNSL254_A3071	SSPA2538	SPA2724	SPAB_03564	-	SPC_2908	SeSA_A3019	STY2987	t2768	STM2866	-
	TTSS (SPI-2 encode)	ssaC	orf00411	SARI_01587	SeAg_B1778	SC1415	-	-	SeD_A1948	SEN1651	SG1722	SeHA_C1528	SNSL254_A1506	SSPA1357	SPA1459	SPAB_01932	-	SPC_2335	SeSA_A1491	STY1726	t1262	STM1394	-
		ssaD	orf00410	SARI_01586	SeAg_B1777	SC1416	-	-	SeD_A1947	SEN1650	SG1721	SeHA_C1529	SNSL254_A1507	SSPA1356	SPA1458	SPAB_01931	-	SPC_2334	SeSA_A1492	STY1725	t1263	STM1395	-
		ssaE	orf00409	SARI_01585	SeAg_B1776	SC1417	-	-	SeD_A1946	SEN1649	SG1720	SeHA_C1530	SNSL254_A1508	SSPA1355	SPA1457	SPAB_01930	-	SPC_2333	SeSA_A1493	STY1724	t1264	STM1396	-
		ssaG	orf00400	SARI_01575	SeAg_B1767	SC1427	-	-	SeD_A1937	SEN1639	SG1710	SeHA_C1539	SNSL254_A1517	SSPA1345	SPA1447	SPAB_01919	-	SPC_2323	SeSA_A1502	STY1714	t1274	STM1406	-
		ssaH	orf00399	SARI_01574	SeAg_B1766	SC1428	-	-	SeD_A1936	SEN1638	SG1709	SeHA_C1540	SNSL254_A1518	SSPA1344	SPA1446	SPAB_01918	-	SPC_2322	SeSA_A1503	STY1713	t1275	STM1407	-
		ssaI	orf00398	SARI_01573	SeAg_B1765	SC1429	-	-	SeD_A1935	SEN1637	SG1708	SeHA_C1541	SNSL254_A1519	SSPA1343	SPA1445	SPAB_01917	-	SPC_2321	SeSA_A1504	STY1712	t1276	STM1408	-
		ssaJ	orf00397	SARI_01572	SeAg_B1764	SC1430	-	-	SeD_A1934	SEN1636	SG1707	SeHA_C1542	SNSL254_A1520	SSPA1342	SPA1444	SPAB_01916	-	SPC_2320	SeSA_A1505	STY1711	t1277	STM1409	-
		ssaK	orf00395	SARI_01570	SeAg_B1762	SC1432	-	-	SeD_A1932*	SEN1634	SG1705	SeHA_C1544	SNSL254_A1522	SSPA1340	SPA1442	SPAB_01914	-	SPC_2318	SeSA_A1507	STY1709	t1279	STM1411	-
		ssaL	orf00394	SARI_01569	SeAg_B1761	SC1433	-	-	SeD_A1931	SEN1633	SG1704	SeHA_C1545	SNSL254_A1523	SSPA1339	SPA1441	SPAB_01913	-	SPC_2317	SeSA_A1508	STY1708	t1280	STM1412	-
		ssaM	orf00393	-	SeAg_B1760	SC1434	-	-	SeD_A1930	SEN1632	SG1703	SeHA_C1546	SNSL254_A1524	SSPA1338	SPA1440	SPAB_01912	-	SPC_2316	SeSA_A1509	STY1707	t1281	STM1413	-
		ssaN	orf00391	SARI_01567	SeAg_B1758	SC1436	-	-	SeD_A1928	SEN1630	SG1701	SeHA_C1548	SNSL254_A1526	SSPA1336	SPA1438	SPAB_01910	-	SPC_2314	SeSA_A1511	STY1705	t1283	STM1415	-
		ssaO	orf00390	SARI_01566	SeAg_B1757	SC1437	-	-	SeD_A1927	SEN1629	SG1700	SeHA_C1549	SNSL254_A1527	SSPA1335	SPA1437	SPAB_01909	-	SPC_2313	SeSA_A1512	STY1704	t1284	STM1416	-
		ssaP	orf00389	SARI_01565	SeAg_B1756	SC1438	-	-	SeD_A1926	SEN1628	SG1699	SeHA_C1550	SNSL254_A1528	SSPA1334	SPA1436	SPAB_01908	-	SPC_2312	SeSA_A1513	STY1703	t1285	STM1417	-
		ssaQ	orf00388	SARI_01564	SeAg_B1755	SC1439	-	-	SeD_A1925	SEN1627	SG1698	SeHA_C1551	SNSL254_A1529	SSPA1333	SPA1435	SPAB_01907	-	SPC_2311	SeSA_A1514	STY1702	t1286	STM1418	-
		ssaR	orf00387	SARI_01563	SeAg_B1754	SC1440	-	-	SeD_A1924	SEN1626	SG1697	SeHA_C1552	SNSL254_A1530	SSPA1332	SPA1434	SPAB_01906	-	SPC_2310	SeSA_A1515	STY1701	t1287	STM1419	-
		ssaS	-	SARI_01562	-	SC1441	-	-	SeD_A1923	SEN1625	SG1696	SeHA_C1553	-	SSPA1331	SPA1433	SPAB_01905	-	SPC_2309	SeSA_A1516	STY1700	t1288	STM1420	-
		ssaT	orf00385	SARI_01561	SeAg_B1753	SC1442	-	-	SeD_A1922	SEN1624	SG1695	SeHA_C1554	SNSL254_A1531	SSPA1330	SPA1432	SPAB_01904	-	SPC_2308	SeSA_A1517	STY1699	t1289	STM1421	-
		ssaU	orf00384	SARI_01560	SeAg_B1752	SC1443	-	-	SeD_A1921	SEN1623	SG1694	SeHA_C1555	SNSL254_A1532	SSPA1329	SPA1431	SPAB_01903	-	SPC_2307	SeSA_A1518	STY1698	t1290	STM1422	-
		ssaV	orf00392	SARI_01568	SeAg_B1759	SC1435	-	-	SeD_A1929	SEN1631	SG1702	SeHA_C1547	SNSL254_A1525	SSPA1337	SPA1439	SPAB_01911	-	SPC_2315	SeSA_A1510	STY1706	t1282	STM1414	-
		sscA	orf00407	SARI_01582	SeAg_B1774	SC1420	-	-	SeD_A1944	SEN1646	SG1717	SeHA_C1532	SNSL254_A1510	SSPA1352	SPA1454	SPAB_01926	-	SPC_2330	SeSA_A1495	STY1721	t1267	STM1399	-
		sscB	orf00403	SARI_01578	SeAg_B1770	SC1424	-	-	SeD_A1940	SEN1642	SG1713	SeHA_C1536	SNSL254_A1514	SSPA1348	SPA1450	SPAB_01922	-	SPC_2326	SeSA_A1499	STY1717	t1271	STM1403	-
		sseA	-	SARI_01584	-	SC1418	-	-	-	SEN1648	SG1719	-	-	SSPA1354	SPA1456	SPAB_01928	-	SPC_2332	-	STY1723	t1265	STM1397	-
		sseB	orf00408	SARI_01583	SeAg_B1775	SC1419	-	-	SeD_A1945	SEN1647	SG1718	SeHA_C1531	SNSL254_A1509	SSPA1353	SPA1455	SPAB_01927	-	SPC_2331	SeSA_A1494	STY1722	t1266	STM1398	-
		sseC	orf00406	SARI_01581	SeAg_B1773	SC1421	-	-	SeD_A1943	SEN1645	SG1716	SeHA_C1533	SNSL254_A1511	SSPA1351	SPA1453	SPAB_01925	-	SPC_2329	SeSA_A1496	STY1720	t1268	STM1400	-
		sseD	orf00405	SARI_01580	SeAg_B1772	SC1422	-	-	SeD_A1942	SEN1644	SG1715	SeHA_C1534	SNSL254_A1512	SSPA1350	SPA1452	SPAB_01924	-	SPC_2328	SeSA_A1497	STY1719	t1269	STM1401	-
		sseE	orf00404	SARI_01579	SeAg_B1771	SC1423	-	-	SeD_A1941	SEN1643	SG1714	SeHA_C1535	SNSL254_A1513	SSPA1349	SPA1451	SPAB_01923	-	SPC_2327	SeSA_A1498	STY1718	t1270	STM1402	-
		ssrA	orf00412	SARI_01589	SeAg_B1779	SC1413	-	-	SeD_A1949	SEN1653	SG1724	SeHA_C1527	SNSL254_A1505	SSPA1359	SPA1461	SPAB_01934	-	SPC_2337	SeSA_A1490	STY1728	t1260	STM1392	-
		ssrB	orf00413	SARI_01590	SeAg_B1780	SC1412	-	-	SeD_A1950	SEN1654	SG1725	SeHA_C1526	SNSL254_A1504	SSPA1360	SPA1462	SPAB_01935	-	SPC_2338	SeSA_A1489	STY1729	t1259	STM1391	-
	TTSS effectors translocated via both systems	slrP	orf04281	SARI_02125	SeAg_B0835	SC0798	-	-	SeD_A0894	SEN0745*	SG0778*	SeHA_C0926	SNSL254_A0863	SSPA1820a*	SPA1952*	SPAB_02716	-	SPC_0797*	SeSA_A0949	STY0833*	t2087*	STM0800	-
		sspH1	-	-	-	-	-	-	-	-	-	-	-	-	-	-	-	-	-	-	-		-
	TTSS-1 translocated effectors	avrA	orf01925	-	SeAg_B2987	-	-	-	-	SEN2707	SG2768	SeHA_C3054	-	-	-	-	-	-	SeSA_A3018	-	-	STM2865	-
		sipA	orf01942	SARI_00091	SeAg_B3004	SC2814	-	-	SeD_A3192	SEN2723	SG2784	SeHA_C3072	SNSL254_A3087	SSPA2554	SPA2740	SPAB_03584	-	SPC_2924	SeSA_A3035	STY3005	t2784	STM2882	-
		sipB	orf01945	SARI_00088	SeAg_B3007	SC2817	-	-	SeD_A3195	SEN2726	SG2787	SeHA_C3075	SNSL254_A3090	SSPA2557	SPA2743	SPAB_03588	-	SPC_2927	SeSA_A3038	STY3008	t2787	STM2885	-
		sipC	orf01944	SARI_00089	SeAg_B3006*	SC2816	-	-	SeD_A3194*	SEN2725	SG2786	SeHA_C3074*	SNSL254_A3089*	SSPA2556	SPA2742	SPAB_03587	-	SPC_2926	SeSA_A3037*	STY3007	t2786	STM2884	-
		sopA	orf01580	-	SeAg_B2190	SC2076	-	-	SeD_A2402	SEN2065	SG2096*	SeHA_C2289	SNSL254_A2243	SSPA0754a*	SPA0805*	SPAB_01037*	-	SPC_1647*	SeSA_A2237	STY2275*	t0808*	STM2066	-
		sopB/sigD	orf00719	SARI_01910	SeAg_B1050	SC1043	-	-	SeD_A1167	SEN0955	SG0980	SeHA_C1201	SNSL254_A1187	SSPA1634	SPA1759	SPAB_02464	-	SPC_2659	SeSA_A1155	STY1121	t1828	STM1091	-
		sopD	orf02006	SARI_00017	SeAg_B3075*	SC2876	-	-	SeD_A3257	SEN2784	SG2848	SeHA_C3140	SNSL254_A3156	SSPA2610	SPA2801	SPAB_03654	-	SPC_2990	SeSA_A3099	STY3073	t2846	STM2945	-
		sopE2	orf01799	SARI_01086	SeAg_B1274	SC1852	-	-	SeD_A1457	SEN1182	SG1261	SeHA_C2059	SNSL254_A1996	SSPA0949	SPA1018	SPAB_01351	-	SPC_1874	SeSA_A1999	-	-	STM1855	-
		sopE	-	-	-	-	-	-	SeD_A1429	SEN1155	SG1233	SeHA_C1163	-	SSPA2387	SPA2564	-	-	-	SeSA_A4485	STY4609	t4303	-	-
		sptP	orf01938	SARI_00095	SeAg_B3000	SC2810	-	-	SeD_A3188	SEN2720	SG2781	SeHA_C3068*	SNSL254_A3083	SSPA2550	SPA2736	SPAB_03580	-	SPC_2920	SeSA_A3031	STY3001	t2780	STM2878	-
	TTSS-2 translocated effectors	gogB	-	SARI_00897	-	SC2579	-	-	-	-	-	-	SNSL254_A2788	-	-	-	-	SPC_1065	-	-	-	STM2584	-
		pipB2	orf03570	SARI_00196	SeAg_B2891	SC2710	-	-	SeD_A3077	SEN2624	SG2684*	SeHA_C2955	SNSL254_A2974	SSPA2457	SPA2636	SPAB_03449	-	SPC_2819	SeSA_A2921	STY2897	t2674	STM2780	-
		pipB	orf00722	SARI_01918	SeAg_B1047	SC1040	-	-	SeD_A1164	SEN0952	SG0977	SeHA_C1198	SNSL254_A1185	SSPA1637	SPA1762	SPAB_02467	-	SPC_2662	SeSA_A1152	STY1117	t1830	STM1088	-
		sifA	orf00586	SARI_01766	SeAg_B1960	SC1174	-	-	SeD_A2143	SEN1825	SG1897	SeHA_C1340	SNSL254_A1325	SSPA1511	SPA1626	SPAB_02292	-	SPC_2521	SeSA_A1302	STY1264	t1696	STM1224	-
		sifB	orf00187	SARI_01376	SeAg_B1559	SC1599	-	-	SeD_A1740	SEN1454	SG1521*	SeHA_C1780	SNSL254_A1716	-	-	SPAB_01680	-	SPC_2133	SeSA_A1719	STY1462	t1511	STM1602	-
		sopD2	-	SARI_01991	SeAg_B0977	SC0926	-	-	SeD_A1036	SEN0876	SG0914	SeHA_C1070	SNSL254_A1005	-	SPA1826*	SPAB_02546	-	SPC_0971	SeSA_A1085	STY0971*	t1962*	-	-
		spiC/ssaB	-	SARI_01588	-	SC1414	-	-	-	SEN1652	SG1723	-	-	SSPA1358	SPA1460	SPAB_01933	-	SPC_2336	-	STY1727	t1261	STM1393	-
		sseF	orf00402	SARI_01577	SeAg_B1769	SC1425	-	-	SeD_A1939	SEN1641	SG1712	SeHA_C1537	SNSL254_A1515	SSPA1347	SPA1449	SPAB_01921	-	SPC_2325	SeSA_A1500	STY1716	t1272	STM1404	-
		sseG	orf00401	SARI_01576	SeAg_B1768	SC1426	-	-	SeD_A1938	SEN1640	SG1711	SeHA_C1538	SNSL254_A1516	SSPA1346	SPA1448	SPAB_01920	-	SPC_2324	SeSA_A1501	STY1715	t1273	STM1405	-
		sseI/srfH	-	SARI_02393	-	SC1004	-	-	SeD_A1126	SEN0916	-	-	SNSL254_A1092	-	-	-	-	SPC_2698	-	-	-	STM1051	-
		sseJ	orf00157	SARI_01350	SeAg_B1526	SC1626	-	-	SeD_A1710	SEN1422	SG1488	SeHA_C1810	SNSL254_A1747	-	-	SPAB_01645	-	SPC_2104	SeSA_A1750	STY1439a*	t1534*	STM1631	-
		sseK1	orf04623	SARI_03503	SeAg_B4401	SC4040	-	-	SeD_A4564	SEN3941	SG3449*	-	-	-	-	SPAB_05147	-	SPC_3989	-	-	-	STM4157	-
		sseK2	orf01510	-	-	-	-	-	SeD_A2246	SEN1920	-	SeHA_C2367	SNSL254_A2323	-	-	SPAB_00887	-	-	-	-	-	STM2137	-
		sseL	orf02652	SARI_00605	SeAg_B2423	SC2290	-	-	SeD_A2631*	SEN2269	SG2315	SeHA_C2527	SNSL254_A2472	SSPA0541	SPA0576	SPAB_00696	-	SPC_1424	SeSA_A2515	STY2517	t0576	STM2287	-
		sspH2	orf01411	SARI_00212; SARI_00292; SARI_00895; SARI_01080	SeAg_B1257	SCPS156*	-	-	SeD_A2582	SEN2224	SG2268*	SeHA_C2479	SNSL254_A2425	-	-	SPAB_00755	-	SPC_1470	-	STY2467	t0623	STM2241	-
Serum resistance	Rck	rck	-	-	-	-	-	-	-	-	-	-	-	-	-	-	-	-	-	-	-	-	PSLT009
Spv locus	Spv	spvA	-	SARI_01480	-	-	SCV03	SeD_B0020	-	-	-	-	-	-	-	-	SPC_p002	-	-	-	-	-	PSLT040
		spvB	-	SARI_01481	-	-	SCV04	SeD_B0022*	-	-	-	-	-	-	-	-	SPC_p003	-	-	-	-	-	PSLT039
		spvC	-	SARI_01482	-	-	SCV05	SeD_B0024	-	-	-	-	-	-	-	-	SPC_p004	-	-	-	-	-	PSLT038
		spvD	-	-	-	-	SCV06	SeD_B0026	-	-	-	-	-	-	-	-	SPC_p005	-	-	-	-	-	PSLT037
		spvR	-	SARI_01478	-	-	SCV02	SeD_B0017	-	-	-	-	-	-	-	-	SPC_p001	-	-	-	-	-	PSLT041
Stress adaptation	SodCI	sodCI	-	SARI_04625	-	SC0997	-	-	SeD_A1419	SEN1149	SG1224	SeHA_C1154	SNSL254_A1082	-	-	-	-	SPC_2706	-	-	-	STM1044	-
Toxin	Typhoid toxin	cdtB	-	SARI_02386	-	-	-	-	-	-	-	-	-	SSPA1490	SPA1606	-	-	-	SeSA_A1325	STY1886	t1111	-	-
		pltA	-	SARI_02389	-	-	-	-	-	-	-	-	-	SSPA1493	SPA1609	-	-	-	SeSA_A1322	STY1890	t1108	-	-
		pltB	-	SARI_02390	-	-	-	-	-	-	-	-	-	SSPA1494	SPA1610	-	-	-	-	STY1891	t1107	-	-
Adherence	Afimbrial adhesin AFA-I(Escherichia)	afaA	orf04174	-	-	-	-	-	-	-	-	-	-	-	-	-	-	-	-	-	-	-	-
	K88 fimbriae(Escherichia)	faeC	orf04175	-	-	-	-	-	-	-	-	-	-	-	-	-	-	-	-	-	-	-	-
		faeD	orf04176	-	-	-	-	-	-	-	-	-	-	-	-	-	-	-	-	-	-	-	-
		faeE	orf04177	-	-	-	-	-	-	-	-	-	-	-	-	-	-	-	-	-	-	-	-
		faeE	orf04178	-	-	-	-	-	-	-	-	-	-	-	-	-	-	-	-	-	-	-	-
		faeH	orf04181	-	-	-	-	-	-	-	-	-	-	-	-	-	-	-	-	-	-	-	-
		faeI	orf04182	-	-	-	-	-	-	-	-	-	-	-	-	-	-	-	-	-	-	-	-
	Type IV pili(Yersinia)	pilQ	orf04648	-	-	-	-	-	-	-	-	-	-	-	-	-	-	-	-	-	-	-	-
		pilR	orf04647	-	-	-	-	-	-	-	-	-	-	-	-	-	-	-	-	-	-	-	-
		pilV	orf04645	-	-	-	-	-	-	-	-	-	-	-	-	-	-	-	-	-	-	-	-
		pilW	orf04163	-	-	-	-	-	-	-	-	-	-	-	-	-	-	-	-	-	-	-	-
Immune evasion	LPS glucosylation(Shigella)	gtrA	orf02617	-	-	-	-	-	-	-	-	-	-	-	-	-	-	-	-	-	-	-	-
Iron acquision	Yersiniabactin(Klebsiella)		orf04236	-	-	-	-	-	-	-	-	-	-	-	-	-	-	-	-	-	-	-	-
Iron uptake	Yersiniabactin siderophore(Escherichia)	ybtT	orf04237	-	-	-	-	-	-	-	-	-	-	-	-	-	-	-	-	-	-	-	-
	Yersiniabactin(Yersinia)	irp1	orf04239	-	-	-	-	-	-	-	-	-	-	-	-	-	-	-	-	-	-	-	-
		irp2	orf04240	-	-	-	-	-	-	-	-	-	-	-	-	-	-	-	-	-	-	-	-
		psn/fyuA	orf04235	-	-	-	-	-	-	-	-	-	-	-	-	-	-	-	-	-	-	-	-
		ybtA	orf04241	-	-	-	-	-	-	-	-	-	-	-	-	-	-	-	-	-	-	-	-
		ybtP	orf04242	-	-	-	-	-	-	-	-	-	-	-	-	-	-	-	-	-	-	-	-
		ybtQ	orf04243	-	-	-	-	-	-	-	-	-	-	-	-	-	-	-	-	-	-	-	-
		ybtS	orf04245	-	-	-	-	-	-	-	-	-	-	-	-	-	-	-	-	-	-	-	-
		ybtU	orf04238	-	-	-	-	-	-	-	-	-	-	-	-	-	-	-	-	-	-	-	-
		ybtX	orf04244	-	-	-	-	-	-	-	-	-	-	-	-	-	-	-	-	-	-	-	-
Others	O-antigen(Yersinia)		orf01559	-	-	-	-	-	-	-	-	-	-	-	-	-	-	-	-	-	-	-	-
	Table saved from VFDB (http://www.mgc.ac.cn/VFs/) [Thu Jan 30 17:38:09 2020]

## Sheet: Isolate 9181-1
Isolate 9181-1
VFclass	Virulence factors	Related genes	9181/1(Prediction)	S.enterica subsp. arizonae serovar 62:z4,z23:-- str. RSK2980	S.enterica subsp. enterica serovar Agona str. SL483	S.enterica subsp. enterica serovar Choleraesuis str. SC-B67		S.enterica subsp. enterica serovar Dublin str. CT_02021853		S.enterica subsp. enterica serovar Enteritidis str. P125109	S.enterica subsp. enterica serovar Gallinarum str. 287/91	S.enterica subsp. enterica serovar Heidelberg str. SL476	S.enterica subsp. enterica serovar Newport str. SL254	S.enterica subsp. enterica serovar Paratyphi A str. AKU_12601	S.enterica subsp. enterica serovar Paratyphi A str. ATCC 9150	S.enterica subsp. enterica serovar Paratyphi B str. SPB7	S.enterica subsp. enterica serovar Paratyphi C strain RKS4594		S.enterica subsp. enterica serovar Schwarzengrund str. CVM19633	S.enterica subsp. enterica serovar Typhi str. CT18	S.enterica subsp. enterica serovar Typhi str. Ty2	S.enterica subsp. enterica serovar Typhimurium str. LT2
			draft (draft)	chromosome (NC_010067)	chromosome (NC_011149)	chromosome (NC_006905)	pSCV50 (NC_006855)	pCT02021853_74 (NC_011204)	chromosome (NC_011205)	chromosome (NC_011294)	chromosome (NC_011274)	chromosome (NC_011083)	chromosome (NC_011080)	chromosome (NC_011147)	chromosome (NC_006511)	chromosome (NC_010102)	pSPCV (NC_012124)	chromosome (NC_012125)	chromosome (NC_011094)	chromosome (NC_003198)	chromosome (NC_004631)	chromosome (NC_003197)	pSLT (NC_003277)
Capsule	Vi antigen	tviA	-	-	-	-	-	-	-	-	-	-	-	-	-	-	-	SPC_4467	-	STY4662	t4353	-	-
		tviB	-	-	-	-	-	-	-	-	-	-	-	-	-	-	-	SPC_4466	-	STY4661	t4352	-	-
		tviC	-	-	-	-	-	-	-	-	-	-	-	-	-	-	-	SPC_4465	-	STY4660	t4351	-	-
		tviD	-	-	-	-	-	-	-	-	-	-	-	-	-	-	-	SPC_4464	-	STY4659	t4350	-	-
		tviE	-	-	-	-	-	-	-	-	-	-	-	-	-	-	-	SPC_4463	-	STY4656	t4349	-	-
		vexA	-	-	-	-	-	-	-	-	-	-	-	-	-	-	-	SPC_4462	-	STY4655	t4348	-	-
		vexB	-	-	-	-	-	-	-	-	-	-	-	-	-	-	-	SPC_4461	-	STY4654	t4347	-	-
		vexC	-	-	-	-	-	-	-	-	-	-	-	-	-	-	-	SPC_4460	-	STY4653	t4346	-	-
		vexD	-	-	-	-	-	-	-	-	-	-	-	-	-	-	-	SPC_4459	-	STY4652	t4345	-	-
		vexE	-	-	-	-	-	-	-	-	-	-	-	-	-	-	-	SPC_4458	-	STY4651	t4344	-	-
Fimbrial adherence determinants	Agf/Csg	csgA	orf00100	SARI_01854	SeAg_B2046	SC1092	-	-	SeD_A2229	SEN1904	SG1978	SeHA_C1255	SNSL254_A1240	SSPA1588	SPA1707	SPAB_02388	-	SPC_2606	SeSA_A1210	STY1181	t1776	STM1144	-
		csgB	orf00099	SARI_01855	SeAg_B2047	SC1091	-	-	SeD_A2230	SEN1905	SG1979	SeHA_C1254	SNSL254_A1239	SSPA1589	SPA1708	SPAB_02389	-	SPC_2607	SeSA_A1209	STY1180	t1777	STM1143	-
		csgC	orf00101	SARI_01853	SeAg_B2045	SC1093	-	-	SeD_A2228	SEN1903	SG1977	SeHA_C1256	SNSL254_A1241	SSPA1587	SPA1706	-	-	SPC_2605	SeSA_A1211	STY1182	t1775	STM1145	-
		csgD	orf00098	SARI_01856*	SeAg_B2048	SC1090	-	-	SeD_A2231	SEN1906	SG1980	SeHA_C1253	SNSL254_A1238	SSPA1590	SPA1709	SPAB_02394	-	SPC_2608	SeSA_A1208	STY1179	t1778	STM1142	-
		csgE	orf00097	-	SeAg_B2049	SC1089	-	-	SeD_A2232	SEN1907	SG1981	SeHA_C1252	SNSL254_A1237	SSPA1591	SPA1710	SPAB_02395	-	SPC_2609	SeSA_A1207	STY1178	t1779	STM1141	-
		csgF	orf00096	SARI_01857*	SeAg_B2050	SC1088	-	-	SeD_A2233	SEN1908	SG1982	SeHA_C1251	SNSL254_A1236	SSPA1591a*	SPA1711*	SPAB_02396	-	SPC_2610	SeSA_A1206	STY1177	t1780	STM1140	-
		csgG	orf00095	SARI_01858*	SeAg_B2051	SC1087	-	-	SeD_A2234	SEN1909	SG1983	SeHA_C1250	SNSL254_A1235	SSPA1592	SPA1712	SPAB_02397	-	SPC_2611	SeSA_A1205	STY1176	t1781	STM1139	-
	Bcf	bcfA	orf01489	SARI_02971	SeAg_B0024	SC0020	-	-	SeD_A0022	SEN0020	SG0023	SeHA_C0024	SNSL254_A0023	SSPA0019	SPA0021	SPAB_00028	-	SPC_0023	SeSA_A0023	STY0024	t0022	STM0021	-
		bcfB	orf01488	SARI_02970	SeAg_B0025	SC0021	-	-	SeD_A0023	SEN0021	SG0024	SeHA_C0025	SNSL254_A0024	SSPA0020	SPA0022	SPAB_00029	-	SPC_0024	SeSA_A0024	STY0025	t0023	STM0022	-
		bcfC	orf01487	SARI_02969	SeAg_B0026	SCPS38*	-	-	SeD_A0024	SEN0022	SG0025	SeHA_C0026	SNSL254_A0025	SSPA0021	SPA0023	SPAB_00030	-	SPC_0025*	SeSA_A0025	STY0026*	t0024*	STM0023	-
		bcfD	orf01486	SARI_02968	SeAg_B0027	SC0022	-	-	SeD_A0025	SEN0023	SG0026	SeHA_C0027	SNSL254_A0026	SSPA0022	SPA0024	SPAB_00031	-	SPC_0026	SeSA_A0026	STY0029	t0025	STM0024	-
		bcfE	orf01485	SARI_02967	SeAg_B0028	SC0023	-	-	SeD_A0026	SEN0024	SG0027	SeHA_C0028	SNSL254_A0027	SSPA0023	SPA0025	SPAB_00032	-	SPC_0027	SeSA_A0027	STY0030	t0026	STM0025	-
		bcfF	orf01484	SARI_02966	SeAg_B0029	SC0024	-	-	SeD_A0027	SEN0025	SG0028	SeHA_C0029	SNSL254_A0028	SSPA0023a*	SPA0026*	SPAB_00033	-	SPC_0028	SeSA_A0028	STY0031	t0027	STM0026	-
		bcfG	orf01483	SARI_02965	SeAg_B0030	SC0025	-	-	SeD_A0028	SEN0026	SG0029	SeHA_C0030	SNSL254_A0029	SSPA0024	SPA0027	SPAB_00034	-	SPC_0029	SeSA_A0029	STY0032	t0028	STM0027	-
	Fim	fimA	orf02614	SARI_02411	SeAg_B0589	SC0582	-	-	SeD_A0591	SEN0524	SG0555	SeHA_C0653	SNSL254_A0596	SSPA2028	SPA2182	SPAB_03020	-	SPC_0557	SeSA_A0588	STY0589	t2320	STM0543	-
		fimC	orf02616	SARI_02409	SeAg_B0591	SCPS2*	-	-	SeD_A0594	SEN0526	SG0557	SeHA_C0655	SNSL254_A0598	SSPA2026	SPA2180	SPAB_03018	-	SPC_0559	SeSA_A0590	STY0592	t2318	STM0545	-
		fimD	orf02617; orf04406	SARI_02408	SeAg_B0592	SC0585	-	-	SeD_A0595	SEN0527	SG0558	SeHA_C0656	SNSL254_A0599	SSPA2025	SPA2179	SPAB_03017	-	SPC_0560	SeSA_A0591	STY0593	t2317	STM0546	-
		fimF	orf02619	-	SeAg_B0594	SC0587	-	-	SeD_A0597	SEN0529	SG0560	SeHA_C0658	SNSL254_A0601	SSPA2023	SPA2177	SPAB_03015	-	SPC_0562	SeSA_A0593	STY0595	t2315	STM0548	-
		fimH	orf02618	SARI_02407	SeAg_B0593	SC0586	-	-	SeD_A0596	SEN0528	SG0559	SeHA_C0657	SNSL254_A0600	SSPA2024	SPA2178	SPAB_03016	-	SPC_0561	SeSA_A0592	STY0594	t2316	STM0547	-
		fimI	orf02615	SARI_02410	SeAg_B0590	SC0583	-	-	SeD_A0593*	SEN0525	SG0556	SeHA_C0654	SNSL254_A0597	SSPA2027	SPA2181	SPAB_03019	-	SPC_0558	SeSA_A0589	STY0590*	t2319	STM0544	-
		fimW	orf02624	-	SeAg_B0599	SC0590	-	-	SeD_A0601	SEN0533	SG0564	SeHA_C0663	SNSL254_A0605	SSPA2019	SPA2173	SPAB_03010	-	SPC_0566	SeSA_A0598	STY0600	t2311	STM0552	-
		fimY	-	-	SeAg_B0596	SC0589	-	-	SeD_A0599	SEN0531	SG0562	SeHA_C0660	SNSL254_A0603	SSPA2021	SPA2175	SPAB_03012	-	SPC_0564	SeSA_A0595	STY0598	t2313	STM0550	-
		fimZ	orf02620	-	SeAg_B0595	SC0588	-	-	SeD_A0598	SEN0530	SG0561	SeHA_C0659	SNSL254_A0602	SSPA2022	SPA2176	SPAB_03014	-	SPC_0563*	SeSA_A0594	STY0596	t2314	STM0549	-
	Lpf	lpfA	orf03246	-	SeAg_B3853	SC3571	-	-	SeD_A4023	SEN3463	SG3793	SeHA_C3962	SNSL254_A3918	-	-	SPAB_04523	-	SPC_3718	-	-	-	STM3640	-
		lpfB	orf03247	-	SeAg_B3852	SC3570	-	-	SeD_A4022	SEN3462	SG3794	SeHA_C3961	SNSL254_A3917	-	-	SPAB_04522	-	SPC_3717	-	-	-	STM3639	-
		lpfC	orf03248	-	SeAg_B3851	SCPS1*	-	-	SeD_A4021*	SEN3461	SG3795*	SeHA_C3960	SNSL254_A3916	-	-	SPAB_04521*	-	SPC_3716	-	-	-	STM3638	-
		lpfD	orf03249	-	SeAg_B3850	SC3569	-	-	SeD_A4019*	SEN3460	SG3797	SeHA_C3959*	SNSL254_A3915*	-	-	SPAB_04520	-	SPC_3715	-	-	-	STM3637	-
		lpfE	orf03250	-	SeAg_B3849	SC3568	-	-	SeD_A4018	SEN3459	SG3798	SeHA_C3958	SNSL254_A3914	-	-	SPAB_04519	-	SPC_3714	-	-	-	STM3636	-
	Pef	pefA	-	-	-	-	SCV24	-	-	-	-	-	-	-	-	-	SPC_p026	-	-	-	-	-	PSLT018
		pefB	-	-	-	-	SCV23	-	-	-	-	-	-	-	-	-	SPC_p025	-	-	-	-	-	PSLT019
		pefC	-	-	-	-	SCV25	-	-	-	-	-	-	-	-	-	SPC_p027	-	-	-	-	-	PSLT017
		pefD	-	-	-	-	SCV26	-	-	-	-	-	-	-	-	-	SPC_p028	-	-	-	-	-	PSLT016
	Peg	pegA	-	-	-	-	-	-	SeD_A2498	SEN2145B	SG2186	-	SNSL254_A2341	SSPA0659	SPA0700	-	-	-	SeSA_A2390	-	-	-	-
		pegB	-	-	-	-	-	-	SeD_A2497	SEN2145A	SG2185	-	SNSL254_A2340	SSPA0660	SPA0701	-	-	-	SeSA_A2389	-	-	-	-
		pegC	-	-	-	-	-	-	SeD_A2496	SEN2145	SG2183*	-	SNSL254_A2339	SSPA0661	SPA0702	-	-	-	SeSA_A2388	-	-	-	-
		pegD	-	-	-	-	-	-	SeD_A2495	SEN2144A	SG2182	-	SNSL254_A2338	SSPA0662	SPA0703	-	-	-	SeSA_A2387	-	-	-	-
	Saf	safA	-	-	-	SC0292	-	-	-	SEN0281	SG0308	-	-	SSPA2302	SPA2464	SPAB_03307	-	SPC_0309	SeSA_A0336	STY0332	t2561	STM0299	-
		safB	orf02347	-	SeAg_B0330	SC0293	-	-	SeD_A0329*	SEN0282	SG0309	-	SNSL254_A0337	SSPA2301	SPA2463	SPAB_03305	-	SPC_0310	SeSA_A0337	STY0335	t2559	STM0300	-
		safC	orf02348	-	SeAg_B0331	SC0294	-	-	SeD_A0330	SEN0283	SG0310*	-	SNSL254_A0338	SSPA2300	SPA2462	SPAB_03304	-	SPC_0311*	SeSA_A0338	STY0336	t2558	STM0301	-
		safD	orf02349	-	SeAg_B0332	SC0295	-	-	SeD_A0331	SEN0284	SG0312	-	SNSL254_A0339	SSPA2299a*	SPA2461*	SPAB_03303	-	SPC_0312	SeSA_A0339	STY0337	t2557	STM0302	-
	Sef	sefA	-	-	-	-	-	-	-	SEN4247	SG4318	-	-	SSPA3996	SPA4304	-	-	-	-	STY4836a*	t4533*	-	-
		sefB	-	-	-	-	-	-	SeD_A4881	SEN4248	SG4319	-	-	SSPA3997	SPA4305	-	-	-	-	STY4837	t4534	-	-
		sefC	-	-	-	-	-	-	SeD_A4882	SEN4249	SG4320*	-	-	SSPA3998	SPA4306	-	-	-	-	STY4838	t4536	-	-
		sefD	-	-	-	-	-	-	-	SEN4250	SG4321*	-	-	SSPA3998a*	-	-	-	-	-	STY4839*	t4535*	-	-
	Sta	staA	-	-	SeAg_B3976	-	-	-	-	-	-	-	-	-	-	SPAB_00232	-	-	SeSA_A0209	STY0207	t0190	-	-
		staB	-	-	SeAg_B3975	-	-	-	-	-	-	-	-	-	-	SPAB_00231	-	-	SeSA_A0208	STY0206	t0189	-	-
		staC	-	-	SeAg_B3974	-	-	-	-	-	-	-	-	-	-	SPAB_00230	-	-	SeSA_A0207	STY0205	t0188	-	-
		staD	-	-	SeAg_B3973	-	-	-	-	-	-	-	-	-	-	SPAB_00229	-	-	SeSA_A0206	STY0204	t0187	-	-
		staE	-	-	SeAg_B3972	-	-	-	-	-	-	-	-	-	-	SPAB_00228	-	-	SeSA_A0205	STY0203	t0186	-	-
		staF	-	-	SeAg_B3971	-	-	-	-	-	-	-	-	-	-	SPAB_00227	-	-	SeSA_A0204	STY0202	t0185	-	-
		staG	-	-	SeAg_B3970	-	-	-	-	-	-	-	-	-	-	SPAB_00226	-	-	SeSA_A0203	STY0201	t0184	-	-
	Stb	stbA	orf02395	-	SeAg_B0373	SC0383	-	-	SeD_A0371	SEN0323	SG0350	SeHA_C0433	-	SSPA2218	SPA2379	SPAB_03261	-	SPC_0351	-	STY0373	t2521	STM0340	-
		stbB	orf02394	-	SeAg_B0372	SC0382	-	-	SeD_A0370	SEN0322	SG0349	SeHA_C0432	SNSL254_A0380	SSPA2219	SPA2380	SPAB_03262	-	SPC_0350	SeSA_A0392	STY0372	t2522	STM0339	-
		stbC	orf02393	-	SeAg_B0371	SC0381	-	-	SeD_A0369	SEN0321	SG0348*	SeHA_C0431	SNSL254_A0378	SSPA2220	SPA2381	SPAB_03263	-	SPC_0349	SeSA_A0391	STY0371	t2523*	STM0338	-
		stbD	orf02392	-	SeAg_B0370	SC0380	-	-	SeD_A0368	SEN0320	SG0347	SeHA_C0430	SNSL254_A0377	SSPA2221	SPA2382	SPAB_03264	-	SPC_0348	SeSA_A0390	STY0370	t2524	STM0337	-
		stbE	orf02391	-	SeAg_B0369	SCPS73*	-	-	SeD_A0367	SEN0319	SG0346	SeHA_C0429	SNSL254_A0376	SSPA2222	SPA2383	SPAB_03265	-	SPC_0347	SeSA_A0389	STY0369	t2525	STM0336	-
	Stc	stcA	-	-	SeAg_B2297	SC2167	-	-	-	-	-	SeHA_C2386	-	-	-	SPAB_00869	-	SPC_1551	-	STY2381	t0704	STM2152	-
		stcB	orf01148	-	SeAg_B2296	SC2166	-	-	-	-	-	SeHA_C2385	-	-	-	SPAB_00870	-	SPC_1552	-	STY2380	t0705	STM2151	-
		stcC	orf01147	-	SeAg_B2295	SC2165	-	-	-	-	-	SeHA_C2384	-	-	-	SPAB_00871	-	SPC_1553*	-	STY2379	t0706*	STM2150	-
		stcD	-	-	SeAg_B2294	SC2164	-	-	-	-	-	SeHA_C2383	-	-	-	SPAB_00872	-	SPC_1554	-	STY2378	t0707	STM2149	-
	Std	stdA	orf02077	-	SeAg_B3185	SC2969	-	-	SeD_A3364	SEN2873	-	SeHA_C3248	SNSL254_A3262	SSPA2700	SPA2897	SPAB_03771	-	SPC_3089	SeSA_A3199	STY3177	t2940	STM3029.S	-
		stdB	orf02078	-	SeAg_B3184	SC2968	-	-	SeD_A3363	SEN2872	-	SeHA_C3247	SNSL254_A3261	SSPA2699	SPA2896	SPAB_03770	-	SPC_3088	SeSA_A3198	STY3176	t2939	STM3028	-
		stdC	orf02079	-	SeAg_B3183	SC2967	-	-	SeD_A3362	SEN2871	-	SeHA_C3246	SNSL254_A3260	SSPA2698	SPA2895	SPAB_03769	-	SPC_3087	SeSA_A3197	STY3175	t2938	STM3027	-
	Ste	steA	-	-	SeAg_B3088	SC2889	-	-	SeD_A3269	SEN2794	SG2859	SeHA_C3152	SNSL254_A3171	SSPA2619	SPA2812	SPAB_03670	-	SPC_3006	-	STY3084*	t2856*	-	-
		steB	-	-	SeAg_B3089	SC2890	-	-	SeD_A3270	SEN2795	SG2860	SeHA_C3153	SNSL254_A3172	SSPA2620	SPA2813	SPAB_03671*	-	SPC_3007	-	STY3086	t2857	-	-
		steC	-	-	SeAg_B3090	SC2891	-	-	SeD_A3271	SEN2796	SG2861	SeHA_C3154	SNSL254_A3173	SSPA2621	SPA2814	SPAB_03672	-	SPC_3008	-	STY3087	t2858	-	-
		steD	-	-	SeAg_B3091	SC2892	-	-	SeD_A3272	SEN2797	SG2862	SeHA_C3155	SNSL254_A3174	SSPA2622	SPA2815	SPAB_03673	-	SPC_3009	-	STY3088	t2859	-	-
		steE	-	-	SeAg_B3092	SC2893	-	-	SeD_A3273	SEN2798	SG2863	SeHA_C3156	SNSL254_A3175	SSPA2623	SPA2816	SPAB_03674	-	SPC_3010	-	STY3089	t2860	-	-
		steF	-	-	SeAg_B3093	SC2894	-	-	SeD_A3274	SEN2799	SG2864	SeHA_C3157	SNSL254_A3176	SSPA2624	SPA2817	SPAB_03675	-	SPC_3011	-	STY3090	t2861	-	-
	Stf	stfA	orf01294	-	SeAg_B0232	SC0195	-	-	SeD_A0214	SEN0200	SG0199	SeHA_C0231	SNSL254_A0216	-	SPA0201	SPAB_00252	-	SPC_0211	-	-	-	STM0195	-
		stfC	orf01293	-	SeAg_B0233	SC0196	-	-	SeD_A0215	SEN0201	SG0200	SeHA_C0232	SNSL254_A0217	SSPA0196*	SPA0202*	SPAB_00253	-	SPC_0212	-	-	-	STM0196	-
		stfD	orf01292	-	SeAg_B0234	SC0197	-	-	SeD_A0216	SEN0202	SG0201	SeHA_C0233	SNSL254_A0218	SSPA0197	SPA0203	SPAB_00254	-	SPC_0213*	-	-	-	STM0197	-
		stfE	orf01291	-	SeAg_B0235	SC0198	-	-	SeD_A0217	SEN0203	SG0202	SeHA_C0234	SNSL254_A0219	SSPA0198	SPA0204	SPAB_00255	-	SPC_0214	-	-	-	STM0198	-
		stfF	orf01290	-	SeAg_B0236	SC0199	-	-	SeD_A0218	SEN0204	SG0203*	SeHA_C0235	SNSL254_A0220	SSPA0198a*	SPA0205*	SPAB_00256	-	SPC_0215	-	-	-	STM0199	-
		stfG	orf01289	-	SeAg_B0237	SC0200	-	-	SeD_A0219	SEN0205	SG0204	SeHA_C0236	SNSL254_A0221	SSPA0199	SPA0206	SPAB_00257	-	SPC_0216	-	-	-	STM0200	-
	Stg	stgA	-	-	-	-	-	-	-	-	-	-	-	-	-	-	-	-	-	STY3918	t3659	-	-
		stgB	-	-	-	-	-	-	-	-	-	-	-	-	-	-	-	-	-	STY3919	t3660	-	-
		stgC	-	-	-	-	-	-	-	-	-	-	-	-	-	-	-	-	-	STY3920*	t3661*	-	-
		stgD	-	-	-	-	-	-	-	-	-	-	-	-	-	-	-	-	-	STY3922	t3662	-	-
	Sth	sthA	orf01515	-	SeAg_B4919	SC4440	-	-	SeD_A5008	SEN4351	SG4417	SeHA_C5005	SNSL254_A4953	SSPA4090	SPA4405	SPAB_05773	-	SPC_4728	SeSA_A4846	STY4944	t4634	STM4595	-
		sthB	orf01516	-	SeAg_B4918	SC4439	-	-	SeD_A5007	SEN4350	SG4415*	SeHA_C5004	SNSL254_A4952	SSPA4089	SPA4404	SPAB_05772	-	SPC_4727	SeSA_A4845	STY4943	t4633	STM4594	-
		sthC	orf01517	-	SeAg_B4917	SC4438	-	-	SeD_A5006	SEN4349	-	SeHA_C5003	SNSL254_A4951	SSPA4088	SPA4403	SPAB_05771	-	SPC_4726	SeSA_A4844	STY4941*	t4632*	STM4593	-
		sthD	orf01518	-	SeAg_B4916	SC4437	-	-	SeD_A5005	SEN4348	SG4414	SeHA_C5002	SNSL254_A4950	SSPA4087	SPA4402	SPAB_05770	-	SPC_4725	SeSA_A4843	STY4940	t4631	STM4592	-
		sthE	orf01519	-	SeAg_B4915	SC4436	-	-	SeD_A5004	SEN4347	SG4413*	SeHA_C5001	SNSL254_A4949	SSPA4086	SPA4401	SPAB_05769	-	SPC_4724	SeSA_A4842	STY4938*	t4630*	STM4591	-
	Sti	stiA	orf01316	-	SeAg_B0209	SC0177	-	-	SeD_A0192	SEN0182	SG0180	SeHA_C0201	SNSL254_A0193	-	-	SPAB_00216	-	SPC_0190	SeSA_A0196	-	-	STM0177	-
		stiB	orf01317	-	SeAg_B0208	SC0176	-	-	SeD_A0191	SEN0181	SG0179	SeHA_C0200	SNSL254_A0192	-	-	SPAB_00215	-	SPC_0189	SeSA_A0195	-	-	STM0176	-
		stiC	orf01318	-	SeAg_B0207	SC0175	-	-	SeD_A0190	SEN0180	SG0178*	SeHA_C0199	SNSL254_A0191	-	-	SPAB_00214	-	SPC_0188	SeSA_A0194	-	-	STM0175	-
		stiH	orf01319	-	SeAg_B0206	SC0174	-	-	SeD_A0189	SEN0179	SG0177	SeHA_C0198	SNSL254_A0190	-	-	SPAB_00213	-	SPC_0187	SeSA_A0193	-	-	STM0174	-
	Stj	Undetermined	-	-	SeAg_B4893	-	-	-	-	-	-	SeHA_C4979	SNSL254_A4927	-	-	-	-	-	-	-	-	STM4571	-
		Undetermined	-	-	SeAg_B4896	-	-	-	-	-	-	SeHA_C4982	SNSL254_A4930	-	-	-	-	-	-	-	-	STM4574	-
		Undetermined	-	-	SeAg_B4897	-	-	-	-	-	-	SeHA_C4983	SNSL254_A4931	-	-	-	-	-	-	-	-	STM4575	-
		stjB	-	-	SeAg_B4894	-	-	-	-	-	-	SeHA_C4980	SNSL254_A4928	-	-	-	-	-	-	-	-	STM4572	-
		stjC	-	-	SeAg_B4895	-	-	-	-	-	-	SeHA_C4981	SNSL254_A4929	-	-	-	-	-	-	-	-	STM4573	-
	Stk	stkA	-	-	-	-	-	-	-	-	-	SeHA_C0211	-	SSPA0181	SPA0185	-	-	-	-	-	-	-	-
		stkB	-	-	-	-	-	-	-	-	-	SeHA_C0210	-	SSPA0180	SPA0184	-	-	-	-	-	-	-	-
		stkC	-	-	-	-	-	-	-	-	-	SeHA_C0209	-	SSPA0179	SPA0183	-	-	-	-	-	-	-	-
		stkD	-	-	-	-	-	-	-	-	-	SeHA_C0208	-	SSPA0178	SPA0182	-	-	-	-	-	-	-	-
		stkE	-	-	-	-	-	-	-	-	-	SeHA_C0207	-	SSPA0177	SPA0181	-	-	-	-	-	-	-	-
		stkF	-	-	-	-	-	-	-	-	-	SeHA_C0206	-	SSPA0176	SPA0180	-	-	-	-	-	-	-	-
		stkG	-	-	-	-	-	-	-	-	-	SeHA_C0205	-	SSPA0175	SPA0179	-	-	-	-	-	-	-	-
	Tcf	tcfA	-	-	-	SC0300	-	-	-	-	-	SeHA_C0338	-	SSPA2294	SPA2455	-	-	-	SeSA_A0345	STY0345	t2550	-	-
		tcfB	orf02357	-	-	SC0301	-	-	-	-	-	SeHA_C0339	-	SSPA2293	SPA2454	-	-	-	SeSA_A0346	STY0346	t2549	-	-
		tcfC	orf02358	-	-	SCPS55*	-	-	-	-	-	SeHA_C0340	-	SSPA2292	SPA2453	-	-	-	SeSA_A0347	STY0347	t2548	-	-
		tcfD	orf02359	-	-	SC0303*	-	-	-	-	-	SeHA_C0341	-	SSPA2291	SPA2452	-	-	-	SeSA_A0348	STY0348	t2547	-	-
Macrophage inducible genes	Mig-14	mig-14	orf03975	SARI_00193	SeAg_B2893	SC2713	-	-	SeD_A3080	SEN2626	SG2687	SeHA_C2958	SNSL254_A2977	SSPA2459	SPA2638	SPAB_03454	-	SPC_2823	SeSA_A2924	STY2900	t2676	STM2782	-
	Mig-5	mig-5	-	-	-	-	SCV48	SeD_B0010	-	-	-	-	-	-	-	-	SPC_p061	-	-	-	-	-	PSLT046
Magnesium uptake	Mg2+ transport	mgtB	orf03117	SARI_03870	SeAg_B3988	SC3684	-	-	SeD_A4155	SEN3585	SG3666	SeHA_C4092	SNSL254_A4041	SSPA3375	SPA3613	SPAB_04676	-	SPC_3842	SeSA_A3969	STY4023	t3755	STM3763	-
		mgtC	orf03116	SARI_03869	SeAg_B3989	SC3685	-	-	SeD_A4157	SEN3586	SG3665	SeHA_C4094	SNSL254_A4043	SSPA3376	SPA3614	SPAB_04678	-	SPC_3843	SeSA_A3971	STY4022	t3754	STM3764	-
Nonfimbrial adherence determinants	MisL	misL	orf03122	-	SeAg_B3981	SC3678	-	-	-	SEN3580	SG3671	SeHA_C4085*	SNSL254_A4035*	SSPA3370	SPA3608	SPAB_04665	-	SPC_3835	SeSA_A3962	STY4030*	t3760*	STM3757	-
	RatB	ratB	orf02970	-	SeAg_B2665	SC2511	-	-	SeD_A2882*	SEN2494*	SG2547*	SeHA_C2771	SNSL254_A2708	SSPA0331a*	SPA0353*	SPAB_00430	-	SPC_1141	SeSA_A2751	STY2758*	t0342*	STM2514	-
	ShdA	shdA	orf02968	-	SeAg_B2662	SCPS112*	-	-	SeD_A2878*	SEN2493	SG2545*	SeHA_C2769*	SNSL254_A2706*	SSPA0331b*	SPA0354*	SPAB_00432	-	SPC_1142	SeSA_A2747*	STY2755*	t0344*	STM2513	-
	SinH	sinH	orf02974	-	SeAg_B2668	SC2514	-	-	SeD_A2885	SEN2497*	SG2551*	SeHA_C2774	SNSL254_A2711	SSPA0329a*	SPA0350*	SPAB_00427	-	SPC_1137	SeSA_A2754	STY2762*	t0339*	STM2517	-
Regulation	PhoPQ	phoP	orf00189	SARI_01759	SeAg_B1953	SC1182	-	-	SeD_A2135	SEN1818	SG1890	SeHA_C1348	SNSL254_A1332	SSPA1504	SPA1619	SPAB_02283	-	SPC_2513	SeSA_A1310	STY1271	t1689	STM1231	-
		phoQ	orf00188	SARI_01760	SeAg_B1954	SC1181	-	-	SeD_A2136	SEN1819	SG1891	SeHA_C1347	SNSL254_A1331	SSPA1505	SPA1620	SPAB_02284	-	SPC_2514	SeSA_A1309	STY1270	t1690	STM1230	-
Secretion system	TTSS (SPI-1 encode)	hilA	orf02246	SARI_00097	SeAg_B2998	SC2808	-	-	SeD_A3186	SEN2718	SG2779	SeHA_C3065	SNSL254_A3081	SSPA2548	SPA2734	SPAB_03578	-	SPC_2918	SeSA_A3029	STY2999	t2778	STM2876	-
		hilC	orf02255	SARI_00106	SeAg_B2989	SC2799	-	-	SeD_A3177	SEN2709	SG2770	SeHA_C3056	SNSL254_A3072	SSPA2539	SPA2725	SPAB_03566	-	SPC_2909	SeSA_A3020	STY2988	t2769	STM2867	-
		hilD	orf02247	SARI_00098	SeAg_B2997	SC2807	-	-	SeD_A3185	SEN2717	SG2778	SeHA_C3064	SNSL254_A3080	SSPA2547	SPA2733	SPAB_03577	-	SPC_2917	SeSA_A3028	STY2996	t2777	STM2875	-
		iacP	orf02241	SARI_00092	SeAg_B3003	SC2813	-	-	SeD_A3191	SEN2722	SG2783	SeHA_C3071	SNSL254_A3086	SSPA2553	SPA2739	SPAB_03583	-	SPC_2923	SeSA_A3034	STY3004	t2783	STM2881	-
		iagB	orf02245	SARI_00096	SeAg_B2999	SC2809	-	-	SeD_A3187	SEN2719	SG2780	SeHA_C3066	SNSL254_A3082	SSPA2549	SPA2735	SPAB_03579	-	SPC_2919	SeSA_A3030	STY3000	t2779	STM2877	-
		invA	orf02226	SARI_00077	SeAg_B3018	SC2828	-	-	SeD_A3206	SEN2737	SG2798	SeHA_C3086	SNSL254_A3101	SSPA2568	SPA2754	SPAB_03599	-	SPC_2938	SeSA_A3049	STY3019	t2798	STM2896	-
		invB	orf02227	SARI_00078	SeAg_B3017	SC2827	-	-	SeD_A3205	SEN2736	SG2797	SeHA_C3085	SNSL254_A3100	SSPA2567	SPA2753	SPAB_03598	-	SPC_2937	SeSA_A3048	STY3018	t2797	STM2895	-
		invC	orf02228	SARI_00079	SeAg_B3016	SC2826	-	-	SeD_A3204	SEN2735	SG2796	SeHA_C3084	SNSL254_A3099	SSPA2566	SPA2752	SPAB_03597	-	SPC_2936	SeSA_A3047	STY3017	t2796	STM2894	-
		invE	orf02225	SARI_00076	SeAg_B3019	SC2829	-	-	SeD_A3207	SEN2738	SG2799	SeHA_C3087	SNSL254_A3102	SSPA2569	SPA2755	SPAB_03600	-	SPC_2939	SeSA_A3050	STY3020	t2799	STM2897	-
		invF	orf02223	SARI_00074	SeAg_B3021	SC2831	-	-	SeD_A3209	SEN2740	SG2801	SeHA_C3089	SNSL254_A3104	SSPA2571	SPA2757	SPAB_03602	-	SPC_2941	SeSA_A3052	STY3022	t2801	STM2899	-
		invG	orf02224	SARI_00075	SeAg_B3020	SC2830	-	-	SeD_A3208	SEN2739	SG2800	SeHA_C3088	SNSL254_A3103	SSPA2570	SPA2756	SPAB_03601	-	SPC_2940	SeSA_A3051	STY3021	t2800	STM2898	-
		invH	orf02222	SARI_00073	SeAg_B3022	SC2832	-	-	SeD_A3210	SEN2741	SG2802	SeHA_C3090	SNSL254_A3105	SSPA2572	SPA2758	SPAB_03605*	-	SPC_2942	SeSA_A3054	STY3023	t2802	STM2900	-
		invI	orf02229	SARI_00080	SeAg_B3015	SC2825	-	-	SeD_A3203	SEN2734	SG2795	SeHA_C3083	SNSL254_A3098	SSPA2565	SPA2751	SPAB_03596	-	SPC_2935	SeSA_A3046	STY3016	t2795	STM2893	-
		invJ	orf02230	SARI_00081	SeAg_B3014	SC2824	-	-	SeD_A3202	SEN2733	SG2794	SeHA_C3082	SNSL254_A3097	SSPA2564	SPA2750	SPAB_03595	-	SPC_2934	SeSA_A3045	STY3015	t2794	STM2892	-
		orgA	orf02252	SARI_00103	SeAg_B2992	SC2802	-	-	SeD_A3180	SEN2712	SG2773	SeHA_C3059	SNSL254_A3075	SSPA2542	SPA2728	SPAB_03571	-	SPC_2912	SeSA_A3023	STY2991	t2772	STM2870	-
		orgB	orf02253	SARI_00104	SeAg_B2991*	SC2801	-	-	SeD_A3179	SEN2711	SG2772	SeHA_C3058	SNSL254_A3074	SSPA2541	SPA2727	SPAB_03570	-	SPC_2911	SeSA_A3022*	STY2990	t2771	STM2869	-
		orgC	orf02254	SARI_00105	SeAg_B2990	SC2800	-	-	SeD_A3178	SEN2710	SG2771	SeHA_C3057	SNSL254_A3073	SSPA2540	SPA2726	SPAB_03569	-	SPC_2910	SeSA_A3021	STY2989	t2770	STM2868	-
		prgH	orf02248	SARI_00099	SeAg_B2996	SC2806	-	-	SeD_A3184	SEN2716	SG2777	SeHA_C3063	SNSL254_A3079	SSPA2546	SPA2732	SPAB_03575	-	SPC_2916	SeSA_A3027	STY2995	t2776	STM2874	-
		prgI	orf02249	SARI_00100	SeAg_B2995	SC2805	-	-	SeD_A3183	SEN2715	SG2776	SeHA_C3062	SNSL254_A3078	SSPA2545	SPA2731	SPAB_03574	-	SPC_2915	SeSA_A3026	STY2994	t2775	STM2873	-
		prgJ	orf02250	SARI_00101	SeAg_B2994	SC2804	-	-	SeD_A3182	SEN2714	SG2775	SeHA_C3061	SNSL254_A3077	SSPA2544	SPA2730	SPAB_03573	-	SPC_2914	SeSA_A3025	STY2993	t2774	STM2872	-
		prgK	orf02251	SARI_00102	SeAg_B2993	SC2803	-	-	SeD_A3181	SEN2713	SG2774	SeHA_C3060	SNSL254_A3076	SSPA2543	SPA2729	SPAB_03572	-	SPC_2913	SeSA_A3024	STY2992	t2773	STM2871	-
		sicA	orf02236	SARI_00087	SeAg_B3008	SC2818	-	-	SeD_A3196	SEN2727	SG2788	SeHA_C3076	SNSL254_A3091	SSPA2558	SPA2744	SPAB_03589	-	SPC_2928	SeSA_A3039	STY3009	t2788	STM2886	-
		sicP	orf02243	SARI_00094	SeAg_B3001	SC2811	-	-	SeD_A3189	SEN2721	SG2782	SeHA_C3069	SNSL254_A3084	SSPA2551	SPA2737	SPAB_03581	-	SPC_2921	SeSA_A3032	STY3002	t2781	STM2879	-
		sipD	orf02239	SARI_00090	SeAg_B3005	SC2815	-	-	SeD_A3193*	SEN2724	SG2785	SeHA_C3073*	SNSL254_A3088*	SSPA2555	SPA2741	SPAB_03585	-	SPC_2925	SeSA_A3036	STY3006	t2785	STM2883	-
		spaO	orf02231	SARI_00082	SeAg_B3013	SC2823	-	-	SeD_A3201	SEN2732	SG2793	SeHA_C3081	SNSL254_A3096	SSPA2563	SPA2749	SPAB_03594	-	SPC_2933	SeSA_A3044	STY3014	t2793	STM2891	-
		spaP	orf02232	SARI_00083	SeAg_B3012	SC2822	-	-	SeD_A3200	SEN2731	SG2792	SeHA_C3080	SNSL254_A3095	SSPA2562	SPA2748	SPAB_03593	-	SPC_2932	SeSA_A3043	STY3013	t2792	STM2890	-
		spaQ	orf02233	SARI_00084	SeAg_B3011	SC2821	-	-	SeD_A3199	SEN2730	SG2791	SeHA_C3079	SNSL254_A3094	SSPA2561	SPA2747	SPAB_03592	-	SPC_2931	SeSA_A3042	STY3012	t2791	STM2889	-
		spaR	orf02234	SARI_00085	SeAg_B3010	SC2820	-	-	SeD_A3198	SEN2729	SG2790	SeHA_C3078	SNSL254_A3093	SSPA2560	SPA2746	SPAB_03591	-	SPC_2930	SeSA_A3041	STY3011	t2790	STM2888	-
		spaS	orf02235	SARI_00086	SeAg_B3009	SC2819	-	-	SeD_A3197	SEN2728	SG2789	SeHA_C3077	SNSL254_A3092	SSPA2559	SPA2745	SPAB_03590	-	SPC_2929	SeSA_A3040	STY3010	t2789	STM2887	-
		sprB	orf02256	SARI_00107	SeAg_B2988	SC2798	-	-	SeD_A3176	SEN2708	SG2769	SeHA_C3055	SNSL254_A3071	SSPA2538	SPA2724	SPAB_03564	-	SPC_2908	SeSA_A3019	STY2987	t2768	STM2866	-
	TTSS (SPI-2 encode)	ssaC	orf00356	SARI_01587	SeAg_B1778	SC1415	-	-	SeD_A1948	SEN1651	SG1722	SeHA_C1528	SNSL254_A1506	SSPA1357	SPA1459	SPAB_01932	-	SPC_2335	SeSA_A1491	STY1726	t1262	STM1394	-
		ssaD	orf00357	SARI_01586	SeAg_B1777	SC1416	-	-	SeD_A1947	SEN1650	SG1721	SeHA_C1529	SNSL254_A1507	SSPA1356	SPA1458	SPAB_01931	-	SPC_2334	SeSA_A1492	STY1725	t1263	STM1395	-
		ssaE	orf00358	SARI_01585	SeAg_B1776	SC1417	-	-	SeD_A1946	SEN1649	SG1720	SeHA_C1530	SNSL254_A1508	SSPA1355	SPA1457	SPAB_01930	-	SPC_2333	SeSA_A1493	STY1724	t1264	STM1396	-
		ssaG	orf00367	SARI_01575	SeAg_B1767	SC1427	-	-	SeD_A1937	SEN1639	SG1710	SeHA_C1539	SNSL254_A1517	SSPA1345	SPA1447	SPAB_01919	-	SPC_2323	SeSA_A1502	STY1714	t1274	STM1406	-
		ssaH	orf00368	SARI_01574	SeAg_B1766	SC1428	-	-	SeD_A1936	SEN1638	SG1709	SeHA_C1540	SNSL254_A1518	SSPA1344	SPA1446	SPAB_01918	-	SPC_2322	SeSA_A1503	STY1713	t1275	STM1407	-
		ssaI	orf00369	SARI_01573	SeAg_B1765	SC1429	-	-	SeD_A1935	SEN1637	SG1708	SeHA_C1541	SNSL254_A1519	SSPA1343	SPA1445	SPAB_01917	-	SPC_2321	SeSA_A1504	STY1712	t1276	STM1408	-
		ssaJ	orf00370	SARI_01572	SeAg_B1764	SC1430	-	-	SeD_A1934	SEN1636	SG1707	SeHA_C1542	SNSL254_A1520	SSPA1342	SPA1444	SPAB_01916	-	SPC_2320	SeSA_A1505	STY1711	t1277	STM1409	-
		ssaK	orf00372	SARI_01570	SeAg_B1762	SC1432	-	-	SeD_A1932*	SEN1634	SG1705	SeHA_C1544	SNSL254_A1522	SSPA1340	SPA1442	SPAB_01914	-	SPC_2318	SeSA_A1507	STY1709	t1279	STM1411	-
		ssaL	orf00373	SARI_01569	SeAg_B1761	SC1433	-	-	SeD_A1931	SEN1633	SG1704	SeHA_C1545	SNSL254_A1523	SSPA1339	SPA1441	SPAB_01913	-	SPC_2317	SeSA_A1508	STY1708	t1280	STM1412	-
		ssaM	orf00374	-	SeAg_B1760	SC1434	-	-	SeD_A1930	SEN1632	SG1703	SeHA_C1546	SNSL254_A1524	SSPA1338	SPA1440	SPAB_01912	-	SPC_2316	SeSA_A1509	STY1707	t1281	STM1413	-
		ssaN	orf00376	SARI_01567	SeAg_B1758	SC1436	-	-	SeD_A1928	SEN1630	SG1701	SeHA_C1548	SNSL254_A1526	SSPA1336	SPA1438	SPAB_01910	-	SPC_2314	SeSA_A1511	STY1705	t1283	STM1415	-
		ssaO	orf00377	SARI_01566	SeAg_B1757	SC1437	-	-	SeD_A1927	SEN1629	SG1700	SeHA_C1549	SNSL254_A1527	SSPA1335	SPA1437	SPAB_01909	-	SPC_2313	SeSA_A1512	STY1704	t1284	STM1416	-
		ssaP	orf00378	SARI_01565	SeAg_B1756	SC1438	-	-	SeD_A1926	SEN1628	SG1699	SeHA_C1550	SNSL254_A1528	SSPA1334	SPA1436	SPAB_01908	-	SPC_2312	SeSA_A1513	STY1703	t1285	STM1417	-
		ssaQ	orf00379	SARI_01564	SeAg_B1755	SC1439	-	-	SeD_A1925	SEN1627	SG1698	SeHA_C1551	SNSL254_A1529	SSPA1333	SPA1435	SPAB_01907	-	SPC_2311	SeSA_A1514	STY1702	t1286	STM1418	-
		ssaR	orf00380	SARI_01563	SeAg_B1754	SC1440	-	-	SeD_A1924	SEN1626	SG1697	SeHA_C1552	SNSL254_A1530	SSPA1332	SPA1434	SPAB_01906	-	SPC_2310	SeSA_A1515	STY1701	t1287	STM1419	-
		ssaS	-	SARI_01562	-	SC1441	-	-	SeD_A1923	SEN1625	SG1696	SeHA_C1553	-	SSPA1331	SPA1433	SPAB_01905	-	SPC_2309	SeSA_A1516	STY1700	t1288	STM1420	-
		ssaT	orf00382	SARI_01561	SeAg_B1753	SC1442	-	-	SeD_A1922	SEN1624	SG1695	SeHA_C1554	SNSL254_A1531	SSPA1330	SPA1432	SPAB_01904	-	SPC_2308	SeSA_A1517	STY1699	t1289	STM1421	-
		ssaU	orf00383	SARI_01560	SeAg_B1752	SC1443	-	-	SeD_A1921	SEN1623	SG1694	SeHA_C1555	SNSL254_A1532	SSPA1329	SPA1431	SPAB_01903	-	SPC_2307	SeSA_A1518	STY1698	t1290	STM1422	-
		ssaV	orf00375	SARI_01568	SeAg_B1759	SC1435	-	-	SeD_A1929	SEN1631	SG1702	SeHA_C1547	SNSL254_A1525	SSPA1337	SPA1439	SPAB_01911	-	SPC_2315	SeSA_A1510	STY1706	t1282	STM1414	-
		sscA	orf00360	SARI_01582	SeAg_B1774	SC1420	-	-	SeD_A1944	SEN1646	SG1717	SeHA_C1532	SNSL254_A1510	SSPA1352	SPA1454	SPAB_01926	-	SPC_2330	SeSA_A1495	STY1721	t1267	STM1399	-
		sscB	orf00364	SARI_01578	SeAg_B1770	SC1424	-	-	SeD_A1940	SEN1642	SG1713	SeHA_C1536	SNSL254_A1514	SSPA1348	SPA1450	SPAB_01922	-	SPC_2326	SeSA_A1499	STY1717	t1271	STM1403	-
		sseA	-	SARI_01584	-	SC1418	-	-	-	SEN1648	SG1719	-	-	SSPA1354	SPA1456	SPAB_01928	-	SPC_2332	-	STY1723	t1265	STM1397	-
		sseB	orf00359	SARI_01583	SeAg_B1775	SC1419	-	-	SeD_A1945	SEN1647	SG1718	SeHA_C1531	SNSL254_A1509	SSPA1353	SPA1455	SPAB_01927	-	SPC_2331	SeSA_A1494	STY1722	t1266	STM1398	-
		sseC	orf00361	SARI_01581	SeAg_B1773	SC1421	-	-	SeD_A1943	SEN1645	SG1716	SeHA_C1533	SNSL254_A1511	SSPA1351	SPA1453	SPAB_01925	-	SPC_2329	SeSA_A1496	STY1720	t1268	STM1400	-
		sseD	orf00362	SARI_01580	SeAg_B1772	SC1422	-	-	SeD_A1942	SEN1644	SG1715	SeHA_C1534	SNSL254_A1512	SSPA1350	SPA1452	SPAB_01924	-	SPC_2328	SeSA_A1497	STY1719	t1269	STM1401	-
		sseE	orf00363	SARI_01579	SeAg_B1771	SC1423	-	-	SeD_A1941	SEN1643	SG1714	SeHA_C1535	SNSL254_A1513	SSPA1349	SPA1451	SPAB_01923	-	SPC_2327	SeSA_A1498	STY1718	t1270	STM1402	-
		ssrA	orf00355	SARI_01589	SeAg_B1779	SC1413	-	-	SeD_A1949	SEN1653	SG1724	SeHA_C1527	SNSL254_A1505	SSPA1359	SPA1461	SPAB_01934	-	SPC_2337	SeSA_A1490	STY1728	t1260	STM1392	-
		ssrB	orf00354	SARI_01590	SeAg_B1780	SC1412	-	-	SeD_A1950	SEN1654	SG1725	SeHA_C1526	SNSL254_A1504	SSPA1360	SPA1462	SPAB_01935	-	SPC_2338	SeSA_A1489	STY1729	t1259	STM1391	-
	TTSS effectors translocated via both systems	slrP	orf02650	SARI_02125	SeAg_B0835	SC0798	-	-	SeD_A0894	SEN0745*	SG0778*	SeHA_C0926	SNSL254_A0863	SSPA1820a*	SPA1952*	SPAB_02716	-	SPC_0797*	SeSA_A0949	STY0833*	t2087*	STM0800	-
		sspH1	-	-	-	-	-	-	-	-	-	-	-	-	-	-	-	-	-	-	-		-
	TTSS-1 translocated effectors	avrA	orf02257	-	SeAg_B2987	-	-	-	-	SEN2707	SG2768	SeHA_C3054	-	-	-	-	-	-	SeSA_A3018	-	-	STM2865	-
		sipA	orf02240	SARI_00091	SeAg_B3004	SC2814	-	-	SeD_A3192	SEN2723	SG2784	SeHA_C3072	SNSL254_A3087	SSPA2554	SPA2740	SPAB_03584	-	SPC_2924	SeSA_A3035	STY3005	t2784	STM2882	-
		sipB	orf02237	SARI_00088	SeAg_B3007	SC2817	-	-	SeD_A3195	SEN2726	SG2787	SeHA_C3075	SNSL254_A3090	SSPA2557	SPA2743	SPAB_03588	-	SPC_2927	SeSA_A3038	STY3008	t2787	STM2885	-
		sipC	orf02238	SARI_00089	SeAg_B3006*	SC2816	-	-	SeD_A3194*	SEN2725	SG2786	SeHA_C3074*	SNSL254_A3089*	SSPA2556	SPA2742	SPAB_03587	-	SPC_2926	SeSA_A3037*	STY3007	t2786	STM2884	-
		sopA	orf01063	-	SeAg_B2190	SC2076	-	-	SeD_A2402	SEN2065	SG2096*	SeHA_C2289	SNSL254_A2243	SSPA0754a*	SPA0805*	SPAB_01037*	-	SPC_1647*	SeSA_A2237	STY2275*	t0808*	STM2066	-
		sopB/sigD	orf00046	SARI_01910	SeAg_B1050	SC1043	-	-	SeD_A1167	SEN0955	SG0980	SeHA_C1201	SNSL254_A1187	SSPA1634	SPA1759	SPAB_02464	-	SPC_2659	SeSA_A1155	STY1121	t1828	STM1091	-
		sopD	orf02175	SARI_00017	SeAg_B3075*	SC2876	-	-	SeD_A3257	SEN2784	SG2848	SeHA_C3140	SNSL254_A3156	SSPA2610	SPA2801	SPAB_03654	-	SPC_2990	SeSA_A3099	STY3073	t2846	STM2945	-
		sopE2	orf00844	SARI_01086	SeAg_B1274	SC1852	-	-	SeD_A1457	SEN1182	SG1261	SeHA_C2059	SNSL254_A1996	SSPA0949	SPA1018	SPAB_01351	-	SPC_1874	SeSA_A1999	-	-	STM1855	-
		sopE	-	-	-	-	-	-	SeD_A1429	SEN1155	SG1233	SeHA_C1163	-	SSPA2387	SPA2564	-	-	-	SeSA_A4485	STY4609	t4303	-	-
		sptP	orf02244	SARI_00095	SeAg_B3000	SC2810	-	-	SeD_A3188	SEN2720	SG2781	SeHA_C3068*	SNSL254_A3083	SSPA2550	SPA2736	SPAB_03580	-	SPC_2920	SeSA_A3031	STY3001	t2780	STM2878	-
	TTSS-2 translocated effectors	gogB	-	SARI_00897	-	SC2579	-	-	-	-	-	-	SNSL254_A2788	-	-	-	-	SPC_1065	-	-	-	STM2584	-
		pipB2	orf03978	SARI_00196	SeAg_B2891	SC2710	-	-	SeD_A3077	SEN2624	SG2684*	SeHA_C2955	SNSL254_A2974	SSPA2457	SPA2636	SPAB_03449	-	SPC_2819	SeSA_A2921	STY2897	t2674	STM2780	-
		pipB	orf00043	SARI_01918	SeAg_B1047	SC1040	-	-	SeD_A1164	SEN0952	SG0977	SeHA_C1198	SNSL254_A1185	SSPA1637	SPA1762	SPAB_02467	-	SPC_2662	SeSA_A1152	STY1117	t1830	STM1088	-
		sifA	orf00181	SARI_01766	SeAg_B1960	SC1174	-	-	SeD_A2143	SEN1825	SG1897	SeHA_C1340	SNSL254_A1325	SSPA1511	SPA1626	SPAB_02292	-	SPC_2521	SeSA_A1302	STY1264	t1696	STM1224	-
		sifB	orf00577	SARI_01376	SeAg_B1559	SC1599	-	-	SeD_A1740	SEN1454	SG1521*	SeHA_C1780	SNSL254_A1716	-	-	SPAB_01680	-	SPC_2133	SeSA_A1719	STY1462	t1511	STM1602	-
		sopD2	-	SARI_01991	SeAg_B0977	SC0926	-	-	SeD_A1036	SEN0876	SG0914	SeHA_C1070	SNSL254_A1005	-	SPA1826*	SPAB_02546	-	SPC_0971	SeSA_A1085	STY0971*	t1962*	-	-
		spiC/ssaB	-	SARI_01588	-	SC1414	-	-	-	SEN1652	SG1723	-	-	SSPA1358	SPA1460	SPAB_01933	-	SPC_2336	-	STY1727	t1261	STM1393	-
		sseF	orf00365	SARI_01577	SeAg_B1769	SC1425	-	-	SeD_A1939	SEN1641	SG1712	SeHA_C1537	SNSL254_A1515	SSPA1347	SPA1449	SPAB_01921	-	SPC_2325	SeSA_A1500	STY1716	t1272	STM1404	-
		sseG	orf00366	SARI_01576	SeAg_B1768	SC1426	-	-	SeD_A1938	SEN1640	SG1711	SeHA_C1538	SNSL254_A1516	SSPA1346	SPA1448	SPAB_01920	-	SPC_2324	SeSA_A1501	STY1715	t1273	STM1405	-
		sseI/srfH	-	SARI_02393	-	SC1004	-	-	SeD_A1126	SEN0916	-	-	SNSL254_A1092	-	-	-	-	SPC_2698	-	-	-	STM1051	-
		sseJ	orf00607	SARI_01350	SeAg_B1526	SC1626	-	-	SeD_A1710	SEN1422	SG1488	SeHA_C1810	SNSL254_A1747	-	-	SPAB_01645	-	SPC_2104	SeSA_A1750	STY1439a*	t1534*	STM1631	-
		sseK1	orf04702	SARI_03503	SeAg_B4401	SC4040	-	-	SeD_A4564	SEN3941	SG3449*	-	-	-	-	SPAB_05147	-	SPC_3989	-	-	-	STM4157	-
		sseK2	orf01132	-	-	-	-	-	SeD_A2246	SEN1920	-	SeHA_C2367	SNSL254_A2323	-	-	SPAB_00887	-	-	-	-	-	STM2137	-
		sseL	orf03300	SARI_00605	SeAg_B2423	SC2290	-	-	SeD_A2631*	SEN2269	SG2315	SeHA_C2527	SNSL254_A2472	SSPA0541	SPA0576	SPAB_00696	-	SPC_1424	SeSA_A2515	STY2517	t0576	STM2287	-
		sspH2	orf01232	SARI_00212; SARI_00292; SARI_00895; SARI_01080	SeAg_B1257	SCPS156*	-	-	SeD_A2582	SEN2224	SG2268*	SeHA_C2479	SNSL254_A2425	-	-	SPAB_00755	-	SPC_1470	-	STY2467	t0623	STM2241	-
Serum resistance	Rck	rck	-	-	-	-	-	-	-	-	-	-	-	-	-	-	-	-	-	-	-	-	PSLT009
Spv locus	Spv	spvA	-	SARI_01480	-	-	SCV03	SeD_B0020	-	-	-	-	-	-	-	-	SPC_p002	-	-	-	-	-	PSLT040
		spvB	-	SARI_01481	-	-	SCV04	SeD_B0022*	-	-	-	-	-	-	-	-	SPC_p003	-	-	-	-	-	PSLT039
		spvC	-	SARI_01482	-	-	SCV05	SeD_B0024	-	-	-	-	-	-	-	-	SPC_p004	-	-	-	-	-	PSLT038
		spvD	-	-	-	-	SCV06	SeD_B0026	-	-	-	-	-	-	-	-	SPC_p005	-	-	-	-	-	PSLT037
		spvR	-	SARI_01478	-	-	SCV02	SeD_B0017	-	-	-	-	-	-	-	-	SPC_p001	-	-	-	-	-	PSLT041
Stress adaptation	SodCI	sodCI	-	SARI_04625	-	SC0997	-	-	SeD_A1419	SEN1149	SG1224	SeHA_C1154	SNSL254_A1082	-	-	-	-	SPC_2706	-	-	-	STM1044	-
Toxin	Typhoid toxin	cdtB	-	SARI_02386	-	-	-	-	-	-	-	-	-	SSPA1490	SPA1606	-	-	-	SeSA_A1325	STY1886	t1111	-	-
		pltA	-	SARI_02389	-	-	-	-	-	-	-	-	-	SSPA1493	SPA1609	-	-	-	SeSA_A1322	STY1890	t1108	-	-
		pltB	-	SARI_02390	-	-	-	-	-	-	-	-	-	SSPA1494	SPA1610	-	-	-	-	STY1891	t1107	-	-
Adherence	Afimbrial adhesin AFA-I(Escherichia)	afaA	orf04426	-	-	-	-	-	-	-	-	-	-	-	-	-	-	-	-	-	-	-	-
	K88 fimbriae(Escherichia)	faeC	orf04425	-	-	-	-	-	-	-	-	-	-	-	-	-	-	-	-	-	-	-	-
		faeD	orf04424	-	-	-	-	-	-	-	-	-	-	-	-	-	-	-	-	-	-	-	-
		faeE	orf04423	-	-	-	-	-	-	-	-	-	-	-	-	-	-	-	-	-	-	-	-
		faeE	orf04422	-	-	-	-	-	-	-	-	-	-	-	-	-	-	-	-	-	-	-	-
		faeH	orf04420	-	-	-	-	-	-	-	-	-	-	-	-	-	-	-	-	-	-	-	-
		faeI	orf04419	-	-	-	-	-	-	-	-	-	-	-	-	-	-	-	-	-	-	-	-
	Type IV pili(Yersinia)	pilQ	orf04728	-	-	-	-	-	-	-	-	-	-	-	-	-	-	-	-	-	-	-	-
		pilR	orf04727	-	-	-	-	-	-	-	-	-	-	-	-	-	-	-	-	-	-	-	-
		pilV	orf04725	-	-	-	-	-	-	-	-	-	-	-	-	-	-	-	-	-	-	-	-
		pilW	orf04437; orf04494	-	-	-	-	-	-	-	-	-	-	-	-	-	-	-	-	-	-	-	-
Immune evasion	LPS glucosylation(Shigella)	gtrA	orf02627	-	-	-	-	-	-	-	-	-	-	-	-	-	-	-	-	-	-	-	-
Iron acquision	Yersiniabactin(Klebsiella)		orf04562	-	-	-	-	-	-	-	-	-	-	-	-	-	-	-	-	-	-	-	-
Iron uptake	Yersiniabactin siderophore(Escherichia)	ybtT	orf04561	-	-	-	-	-	-	-	-	-	-	-	-	-	-	-	-	-	-	-	-
	Yersiniabactin(Yersinia)	irp1	orf04559	-	-	-	-	-	-	-	-	-	-	-	-	-	-	-	-	-	-	-	-
		irp2	orf04558	-	-	-	-	-	-	-	-	-	-	-	-	-	-	-	-	-	-	-	-
		psn/fyuA	orf04563	-	-	-	-	-	-	-	-	-	-	-	-	-	-	-	-	-	-	-	-
		ybtA	orf04557	-	-	-	-	-	-	-	-	-	-	-	-	-	-	-	-	-	-	-	-
		ybtP	orf04556	-	-	-	-	-	-	-	-	-	-	-	-	-	-	-	-	-	-	-	-
		ybtQ	orf04555	-	-	-	-	-	-	-	-	-	-	-	-	-	-	-	-	-	-	-	-
		ybtS	orf04553	-	-	-	-	-	-	-	-	-	-	-	-	-	-	-	-	-	-	-	-
		ybtU	orf04560	-	-	-	-	-	-	-	-	-	-	-	-	-	-	-	-	-	-	-	-
		ybtX	orf04554	-	-	-	-	-	-	-	-	-	-	-	-	-	-	-	-	-	-	-	-
Others	O-antigen(Yersinia)		orf01084	-	-	-	-	-	-	-	-	-	-	-	-	-	-	-	-	-	-	-	-
	Table saved from VFDB (http://www.mgc.ac.cn/VFs/) [Thu Jan 30 17:24:46 2020]

## Sheet: Isolate 3842
Supplementary Table S2: Genes encoding virulence factors from genomes of seven colistin-resistant S. Infantis isolates detected using virulence factor database.
Isolate 3842
VFclass	Virulence factors	Related genes	3842(Prediction)	S.enterica subsp. arizonae serovar 62:z4,z23:-- str. RSK2980	S.enterica subsp. enterica serovar Agona str. SL483	S.enterica subsp. enterica serovar Choleraesuis str. SC-B67		S.enterica subsp. enterica serovar Dublin str. CT_02021853		S.enterica subsp. enterica serovar Enteritidis str. P125109	S.enterica subsp. enterica serovar Gallinarum str. 287/91	S.enterica subsp. enterica serovar Heidelberg str. SL476	S.enterica subsp. enterica serovar Newport str. SL254	S.enterica subsp. enterica serovar Paratyphi A str. AKU_12601	S.enterica subsp. enterica serovar Paratyphi A str. ATCC 9150	S.enterica subsp. enterica serovar Paratyphi B str. SPB7	S.enterica subsp. enterica serovar Paratyphi C strain RKS4594		S.enterica subsp. enterica serovar Schwarzengrund str. CVM19633	S.enterica subsp. enterica serovar Typhi str. CT18	S.enterica subsp. enterica serovar Typhi str. Ty2	S.enterica subsp. enterica serovar Typhimurium str. LT2
			draft (draft)	chromosome (NC_010067)	chromosome (NC_011149)	chromosome (NC_006905)	pSCV50 (NC_006855)	pCT02021853_74 (NC_011204)	chromosome (NC_011205)	chromosome (NC_011294)	chromosome (NC_011274)	chromosome (NC_011083)	chromosome (NC_011080)	chromosome (NC_011147)	chromosome (NC_006511)	chromosome (NC_010102)	pSPCV (NC_012124)	chromosome (NC_012125)	chromosome (NC_011094)	chromosome (NC_003198)	chromosome (NC_004631)	chromosome (NC_003197)	pSLT (NC_003277)
Capsule	Vi antigen	tviA	-	-	-	-	-	-	-	-	-	-	-	-	-	-	-	SPC_4467	-	STY4662	t4353	-	-
		tviB	-	-	-	-	-	-	-	-	-	-	-	-	-	-	-	SPC_4466	-	STY4661	t4352	-	-
		tviC	-	-	-	-	-	-	-	-	-	-	-	-	-	-	-	SPC_4465	-	STY4660	t4351	-	-
		tviD	-	-	-	-	-	-	-	-	-	-	-	-	-	-	-	SPC_4464	-	STY4659	t4350	-	-
		tviE	-	-	-	-	-	-	-	-	-	-	-	-	-	-	-	SPC_4463	-	STY4656	t4349	-	-
		vexA	-	-	-	-	-	-	-	-	-	-	-	-	-	-	-	SPC_4462	-	STY4655	t4348	-	-
		vexB	-	-	-	-	-	-	-	-	-	-	-	-	-	-	-	SPC_4461	-	STY4654	t4347	-	-
		vexC	-	-	-	-	-	-	-	-	-	-	-	-	-	-	-	SPC_4460	-	STY4653	t4346	-	-
		vexD	-	-	-	-	-	-	-	-	-	-	-	-	-	-	-	SPC_4459	-	STY4652	t4345	-	-
		vexE	-	-	-	-	-	-	-	-	-	-	-	-	-	-	-	SPC_4458	-	STY4651	t4344	-	-
Fimbrial adherence determinants	Agf/Csg	csgA	orf00290	SARI_01854	SeAg_B2046	SC1092	-	-	SeD_A2229	SEN1904	SG1978	SeHA_C1255	SNSL254_A1240	SSPA1588	SPA1707	SPAB_02388	-	SPC_2606	SeSA_A1210	STY1181	t1776	STM1144	-
		csgB	orf00289	SARI_01855	SeAg_B2047	SC1091	-	-	SeD_A2230	SEN1905	SG1979	SeHA_C1254	SNSL254_A1239	SSPA1589	SPA1708	SPAB_02389	-	SPC_2607	SeSA_A1209	STY1180	t1777	STM1143	-
		csgC	orf00291	SARI_01853	SeAg_B2045	SC1093	-	-	SeD_A2228	SEN1903	SG1977	SeHA_C1256	SNSL254_A1241	SSPA1587	SPA1706	-	-	SPC_2605	SeSA_A1211	STY1182	t1775	STM1145	-
		csgD	orf00288	SARI_01856*	SeAg_B2048	SC1090	-	-	SeD_A2231	SEN1906	SG1980	SeHA_C1253	SNSL254_A1238	SSPA1590	SPA1709	SPAB_02394	-	SPC_2608	SeSA_A1208	STY1179	t1778	STM1142	-
		csgE	orf00287	-	SeAg_B2049	SC1089	-	-	SeD_A2232	SEN1907	SG1981	SeHA_C1252	SNSL254_A1237	SSPA1591	SPA1710	SPAB_02395	-	SPC_2609	SeSA_A1207	STY1178	t1779	STM1141	-
		csgF	orf00286	SARI_01857*	SeAg_B2050	SC1088	-	-	SeD_A2233	SEN1908	SG1982	SeHA_C1251	SNSL254_A1236	SSPA1591a*	SPA1711*	SPAB_02396	-	SPC_2610	SeSA_A1206	STY1177	t1780	STM1140	-
		csgG	orf00285	SARI_01858*	SeAg_B2051	SC1087	-	-	SeD_A2234	SEN1909	SG1983	SeHA_C1250	SNSL254_A1235	SSPA1592	SPA1712	SPAB_02397	-	SPC_2611	SeSA_A1205	STY1176	t1781	STM1139	-
	Bcf	bcfA	orf03230	SARI_02971	SeAg_B0024	SC0020	-	-	SeD_A0022	SEN0020	SG0023	SeHA_C0024	SNSL254_A0023	SSPA0019	SPA0021	SPAB_00028	-	SPC_0023	SeSA_A0023	STY0024	t0022	STM0021	-
		bcfB	orf03229	SARI_02970	SeAg_B0025	SC0021	-	-	SeD_A0023	SEN0021	SG0024	SeHA_C0025	SNSL254_A0024	SSPA0020	SPA0022	SPAB_00029	-	SPC_0024	SeSA_A0024	STY0025	t0023	STM0022	-
		bcfC	orf03228	SARI_02969	SeAg_B0026	SCPS38*	-	-	SeD_A0024	SEN0022	SG0025	SeHA_C0026	SNSL254_A0025	SSPA0021	SPA0023	SPAB_00030	-	SPC_0025*	SeSA_A0025	STY0026*	t0024*	STM0023	-
		bcfD	orf03227	SARI_02968	SeAg_B0027	SC0022	-	-	SeD_A0025	SEN0023	SG0026	SeHA_C0027	SNSL254_A0026	SSPA0022	SPA0024	SPAB_00031	-	SPC_0026	SeSA_A0026	STY0029	t0025	STM0024	-
		bcfE	orf03226	SARI_02967	SeAg_B0028	SC0023	-	-	SeD_A0026	SEN0024	SG0027	SeHA_C0028	SNSL254_A0027	SSPA0023	SPA0025	SPAB_00032	-	SPC_0027	SeSA_A0027	STY0030	t0026	STM0025	-
		bcfF	orf03225	SARI_02966	SeAg_B0029	SC0024	-	-	SeD_A0027	SEN0025	SG0028	SeHA_C0029	SNSL254_A0028	SSPA0023a*	SPA0026*	SPAB_00033	-	SPC_0028	SeSA_A0028	STY0031	t0027	STM0026	-
		bcfG	orf03224	SARI_02965	SeAg_B0030	SC0025	-	-	SeD_A0028	SEN0026	SG0029	SeHA_C0030	SNSL254_A0029	SSPA0024	SPA0027	SPAB_00034	-	SPC_0029	SeSA_A0029	STY0032	t0028	STM0027	-
	Fim	fimA	orf02886	SARI_02411	SeAg_B0589	SC0582	-	-	SeD_A0591	SEN0524	SG0555	SeHA_C0653	SNSL254_A0596	SSPA2028	SPA2182	SPAB_03020	-	SPC_0557	SeSA_A0588	STY0589	t2320	STM0543	-
		fimC	orf02884	SARI_02409	SeAg_B0591	SCPS2*	-	-	SeD_A0594	SEN0526	SG0557	SeHA_C0655	SNSL254_A0598	SSPA2026	SPA2180	SPAB_03018	-	SPC_0559	SeSA_A0590	STY0592	t2318	STM0545	-
		fimD	orf02883	SARI_02408	SeAg_B0592	SC0585	-	-	SeD_A0595	SEN0527	SG0558	SeHA_C0656	SNSL254_A0599	SSPA2025	SPA2179	SPAB_03017	-	SPC_0560	SeSA_A0591	STY0593	t2317	STM0546	-
		fimF	orf02881	-	SeAg_B0594	SC0587	-	-	SeD_A0597	SEN0529	SG0560	SeHA_C0658	SNSL254_A0601	SSPA2023	SPA2177	SPAB_03015	-	SPC_0562	SeSA_A0593	STY0595	t2315	STM0548	-
		fimH	orf02882	SARI_02407	SeAg_B0593	SC0586	-	-	SeD_A0596	SEN0528	SG0559	SeHA_C0657	SNSL254_A0600	SSPA2024	SPA2178	SPAB_03016	-	SPC_0561	SeSA_A0592	STY0594	t2316	STM0547	-
		fimI	orf02885	SARI_02410	SeAg_B0590	SC0583	-	-	SeD_A0593*	SEN0525	SG0556	SeHA_C0654	SNSL254_A0597	SSPA2027	SPA2181	SPAB_03019	-	SPC_0558	SeSA_A0589	STY0590*	t2319	STM0544	-
		fimW	orf02876	-	SeAg_B0599	SC0590	-	-	SeD_A0601	SEN0533	SG0564	SeHA_C0663	SNSL254_A0605	SSPA2019	SPA2173	SPAB_03010	-	SPC_0566	SeSA_A0598	STY0600	t2311	STM0552	-
		fimY	orf02879	-	SeAg_B0596	SC0589	-	-	SeD_A0599	SEN0531	SG0562	SeHA_C0660	SNSL254_A0603	SSPA2021	SPA2175	SPAB_03012	-	SPC_0564	SeSA_A0595	STY0598	t2313	STM0550	-
		fimZ	orf02880	-	SeAg_B0595	SC0588	-	-	SeD_A0598	SEN0530	SG0561	SeHA_C0659	SNSL254_A0602	SSPA2022	SPA2176	SPAB_03014	-	SPC_0563*	SeSA_A0594	STY0596	t2314	STM0549	-
	Lpf	lpfA	orf02569	-	SeAg_B3853	SC3571	-	-	SeD_A4023	SEN3463	SG3793	SeHA_C3962	SNSL254_A3918	-	-	SPAB_04523	-	SPC_3718	-	-	-	STM3640	-
		lpfB	orf02570	-	SeAg_B3852	SC3570	-	-	SeD_A4022	SEN3462	SG3794	SeHA_C3961	SNSL254_A3917	-	-	SPAB_04522	-	SPC_3717	-	-	-	STM3639	-
		lpfC	orf02571	-	SeAg_B3851	SCPS1*	-	-	SeD_A4021*	SEN3461	SG3795*	SeHA_C3960	SNSL254_A3916	-	-	SPAB_04521*	-	SPC_3716	-	-	-	STM3638	-
		lpfD	orf02572	-	SeAg_B3850	SC3569	-	-	SeD_A4019*	SEN3460	SG3797	SeHA_C3959*	SNSL254_A3915*	-	-	SPAB_04520	-	SPC_3715	-	-	-	STM3637	-
		lpfE	orf02573	-	SeAg_B3849	SC3568	-	-	SeD_A4018	SEN3459	SG3798	SeHA_C3958	SNSL254_A3914	-	-	SPAB_04519	-	SPC_3714	-	-	-	STM3636	-
	Pef	pefA	-	-	-	-	SCV24	-	-	-	-	-	-	-	-	-	SPC_p026	-	-	-	-	-	PSLT018
		pefB	orf01816	-	-	-	SCV23	-	-	-	-	-	-	-	-	-	SPC_p025	-	-	-	-	-	PSLT019
		pefC	-	-	-	-	SCV25	-	-	-	-	-	-	-	-	-	SPC_p027	-	-	-	-	-	PSLT017
		pefD	-	-	-	-	SCV26	-	-	-	-	-	-	-	-	-	SPC_p028	-	-	-	-	-	PSLT016
	Peg	pegA	-	-	-	-	-	-	SeD_A2498	SEN2145B	SG2186	-	SNSL254_A2341	SSPA0659	SPA0700	-	-	-	SeSA_A2390	-	-	-	-
		pegB	-	-	-	-	-	-	SeD_A2497	SEN2145A	SG2185	-	SNSL254_A2340	SSPA0660	SPA0701	-	-	-	SeSA_A2389	-	-	-	-
		pegC	-	-	-	-	-	-	SeD_A2496	SEN2145	SG2183*	-	SNSL254_A2339	SSPA0661	SPA0702	-	-	-	SeSA_A2388	-	-	-	-
		pegD	-	-	-	-	-	-	SeD_A2495	SEN2144A	SG2182	-	SNSL254_A2338	SSPA0662	SPA0703	-	-	-	SeSA_A2387	-	-	-	-
	Saf	safA	-	-	-	SC0292	-	-	-	SEN0281	SG0308	-	-	SSPA2302	SPA2464	SPAB_03307	-	SPC_0309	SeSA_A0336	STY0332	t2561	STM0299	-
		safB	orf04604	-	SeAg_B0330	SC0293	-	-	SeD_A0329*	SEN0282	SG0309	-	SNSL254_A0337	SSPA2301	SPA2463	SPAB_03305	-	SPC_0310	SeSA_A0337	STY0335	t2559	STM0300	-
		safC	-	-	SeAg_B0331	SC0294	-	-	SeD_A0330	SEN0283	SG0310*	-	SNSL254_A0338	SSPA2300	SPA2462	SPAB_03304	-	SPC_0311*	SeSA_A0338	STY0336	t2558	STM0301	-
		safD	-	-	SeAg_B0332	SC0295	-	-	SeD_A0331	SEN0284	SG0312	-	SNSL254_A0339	SSPA2299a*	SPA2461*	SPAB_03303	-	SPC_0312	SeSA_A0339	STY0337	t2557	STM0302	-
	Sef	sefA	-	-	-	-	-	-	-	SEN4247	SG4318	-	-	SSPA3996	SPA4304	-	-	-	-	STY4836a*	t4533*	-	-
		sefB	-	-	-	-	-	-	SeD_A4881	SEN4248	SG4319	-	-	SSPA3997	SPA4305	-	-	-	-	STY4837	t4534	-	-
		sefC	-	-	-	-	-	-	SeD_A4882	SEN4249	SG4320*	-	-	SSPA3998	SPA4306	-	-	-	-	STY4838	t4536	-	-
		sefD	-	-	-	-	-	-	-	SEN4250	SG4321*	-	-	SSPA3998a*	-	-	-	-	-	STY4839*	t4535*	-	-
	Sta	staA	-	-	SeAg_B3976	-	-	-	-	-	-	-	-	-	-	SPAB_00232	-	-	SeSA_A0209	STY0207	t0190	-	-
		staB	-	-	SeAg_B3975	-	-	-	-	-	-	-	-	-	-	SPAB_00231	-	-	SeSA_A0208	STY0206	t0189	-	-
		staC	-	-	SeAg_B3974	-	-	-	-	-	-	-	-	-	-	SPAB_00230	-	-	SeSA_A0207	STY0205	t0188	-	-
		staD	-	-	SeAg_B3973	-	-	-	-	-	-	-	-	-	-	SPAB_00229	-	-	SeSA_A0206	STY0204	t0187	-	-
		staE	-	-	SeAg_B3972	-	-	-	-	-	-	-	-	-	-	SPAB_00228	-	-	SeSA_A0205	STY0203	t0186	-	-
		staF	-	-	SeAg_B3971	-	-	-	-	-	-	-	-	-	-	SPAB_00227	-	-	SeSA_A0204	STY0202	t0185	-	-
		staG	-	-	SeAg_B3970	-	-	-	-	-	-	-	-	-	-	SPAB_00226	-	-	SeSA_A0203	STY0201	t0184	-	-
	Stb	stbA	orf03594	-	SeAg_B0373	SC0383	-	-	SeD_A0371	SEN0323	SG0350	SeHA_C0433	-	SSPA2218	SPA2379	SPAB_03261	-	SPC_0351	-	STY0373	t2521	STM0340	-
		stbB	orf03593	-	SeAg_B0372	SC0382	-	-	SeD_A0370	SEN0322	SG0349	SeHA_C0432	SNSL254_A0380	SSPA2219	SPA2380	SPAB_03262	-	SPC_0350	SeSA_A0392	STY0372	t2522	STM0339	-
		stbC	orf03592	-	SeAg_B0371	SC0381	-	-	SeD_A0369	SEN0321	SG0348*	SeHA_C0431	SNSL254_A0378	SSPA2220	SPA2381	SPAB_03263	-	SPC_0349	SeSA_A0391	STY0371	t2523*	STM0338	-
		stbD	orf03591	-	SeAg_B0370	SC0380	-	-	SeD_A0368	SEN0320	SG0347	SeHA_C0430	SNSL254_A0377	SSPA2221	SPA2382	SPAB_03264	-	SPC_0348	SeSA_A0390	STY0370	t2524	STM0337	-
		stbE	orf03590	-	SeAg_B0369	SCPS73*	-	-	SeD_A0367	SEN0319	SG0346	SeHA_C0429	SNSL254_A0376	SSPA2222	SPA2383	SPAB_03265	-	SPC_0347	SeSA_A0389	STY0369	t2525	STM0336	-
	Stc	stcA	orf04556	-	SeAg_B2297	SC2167	-	-	-	-	-	SeHA_C2386	-	-	-	SPAB_00869	-	SPC_1551	-	STY2381	t0704	STM2152	-
		stcB	orf03479; orf04557	-	SeAg_B2296	SC2166	-	-	-	-	-	SeHA_C2385	-	-	-	SPAB_00870	-	SPC_1552	-	STY2380	t0705	STM2151	-
		stcC	orf03478; orf04558	-	SeAg_B2295	SC2165	-	-	-	-	-	SeHA_C2384	-	-	-	SPAB_00871	-	SPC_1553*	-	STY2379	t0706*	STM2150	-
		stcD	orf04559	-	SeAg_B2294	SC2164	-	-	-	-	-	SeHA_C2383	-	-	-	SPAB_00872	-	SPC_1554	-	STY2378	t0707	STM2149	-
	Std	stdA	orf04533	-	SeAg_B3185	SC2969	-	-	SeD_A3364	SEN2873	-	SeHA_C3248	SNSL254_A3262	SSPA2700	SPA2897	SPAB_03771	-	SPC_3089	SeSA_A3199	STY3177	t2940	STM3029.S	-
		stdB	orf04532	-	SeAg_B3184	SC2968	-	-	SeD_A3363	SEN2872	-	SeHA_C3247	SNSL254_A3261	SSPA2699	SPA2896	SPAB_03770	-	SPC_3088	SeSA_A3198	STY3176	t2939	STM3028	-
		stdC	-	-	SeAg_B3183	SC2967	-	-	SeD_A3362	SEN2871	-	SeHA_C3246	SNSL254_A3260	SSPA2698	SPA2895	SPAB_03769	-	SPC_3087	SeSA_A3197	STY3175	t2938	STM3027	-
	Ste	steA	orf01532	-	SeAg_B3088	SC2889	-	-	SeD_A3269	SEN2794	SG2859	SeHA_C3152	SNSL254_A3171	SSPA2619	SPA2812	SPAB_03670	-	SPC_3006	-	STY3084*	t2856*	-	-
		steB	orf01533	-	SeAg_B3089	SC2890	-	-	SeD_A3270	SEN2795	SG2860	SeHA_C3153	SNSL254_A3172	SSPA2620	SPA2813	SPAB_03671*	-	SPC_3007	-	STY3086	t2857	-	-
		steC	orf01534	-	SeAg_B3090	SC2891	-	-	SeD_A3271	SEN2796	SG2861	SeHA_C3154	SNSL254_A3173	SSPA2621	SPA2814	SPAB_03672	-	SPC_3008	-	STY3087	t2858	-	-
		steD	orf01535	-	SeAg_B3091	SC2892	-	-	SeD_A3272	SEN2797	SG2862	SeHA_C3155	SNSL254_A3174	SSPA2622	SPA2815	SPAB_03673	-	SPC_3009	-	STY3088	t2859	-	-
		steE	orf01536	-	SeAg_B3092	SC2893	-	-	SeD_A3273	SEN2798	SG2863	SeHA_C3156	SNSL254_A3175	SSPA2623	SPA2816	SPAB_03674	-	SPC_3010	-	STY3089	t2860	-	-
		steF	orf01537	-	SeAg_B3093	SC2894	-	-	SeD_A3274	SEN2799	SG2864	SeHA_C3157	SNSL254_A3176	SSPA2624	SPA2817	SPAB_03675	-	SPC_3011	-	STY3090	t2861	-	-
	Stf	stfA	orf02307	-	SeAg_B0232	SC0195	-	-	SeD_A0214	SEN0200	SG0199	SeHA_C0231	SNSL254_A0216	-	SPA0201	SPAB_00252	-	SPC_0211	-	-	-	STM0195	-
		stfC	orf02308	-	SeAg_B0233	SC0196	-	-	SeD_A0215	SEN0201	SG0200	SeHA_C0232	SNSL254_A0217	SSPA0196*	SPA0202*	SPAB_00253	-	SPC_0212	-	-	-	STM0196	-
		stfD	orf02309	-	SeAg_B0234	SC0197	-	-	SeD_A0216	SEN0202	SG0201	SeHA_C0233	SNSL254_A0218	SSPA0197	SPA0203	SPAB_00254	-	SPC_0213*	-	-	-	STM0197	-
		stfE	orf02310	-	SeAg_B0235	SC0198	-	-	SeD_A0217	SEN0203	SG0202	SeHA_C0234	SNSL254_A0219	SSPA0198	SPA0204	SPAB_00255	-	SPC_0214	-	-	-	STM0198	-
		stfF	orf02311	-	SeAg_B0236	SC0199	-	-	SeD_A0218	SEN0204	SG0203*	SeHA_C0235	SNSL254_A0220	SSPA0198a*	SPA0205*	SPAB_00256	-	SPC_0215	-	-	-	STM0199	-
		stfG	orf02312	-	SeAg_B0237	SC0200	-	-	SeD_A0219	SEN0205	SG0204	SeHA_C0236	SNSL254_A0221	SSPA0199	SPA0206	SPAB_00257	-	SPC_0216	-	-	-	STM0200	-
	Stg	stgA	-	-	-	-	-	-	-	-	-	-	-	-	-	-	-	-	-	STY3918	t3659	-	-
		stgB	-	-	-	-	-	-	-	-	-	-	-	-	-	-	-	-	-	STY3919	t3660	-	-
		stgC	-	-	-	-	-	-	-	-	-	-	-	-	-	-	-	-	-	STY3920*	t3661*	-	-
		stgD	-	-	-	-	-	-	-	-	-	-	-	-	-	-	-	-	-	STY3922	t3662	-	-
	Sth	sthA	orf03256	-	SeAg_B4919	SC4440	-	-	SeD_A5008	SEN4351	SG4417	SeHA_C5005	SNSL254_A4953	SSPA4090	SPA4405	SPAB_05773	-	SPC_4728	SeSA_A4846	STY4944	t4634	STM4595	-
		sthB	orf03257	-	SeAg_B4918	SC4439	-	-	SeD_A5007	SEN4350	SG4415*	SeHA_C5004	SNSL254_A4952	SSPA4089	SPA4404	SPAB_05772	-	SPC_4727	SeSA_A4845	STY4943	t4633	STM4594	-
		sthC	orf03258	-	SeAg_B4917	SC4438	-	-	SeD_A5006	SEN4349	-	SeHA_C5003	SNSL254_A4951	SSPA4088	SPA4403	SPAB_05771	-	SPC_4726	SeSA_A4844	STY4941*	t4632*	STM4593	-
		sthD	orf03259	-	SeAg_B4916	SC4437	-	-	SeD_A5005	SEN4348	SG4414	SeHA_C5002	SNSL254_A4950	SSPA4087	SPA4402	SPAB_05770	-	SPC_4725	SeSA_A4843	STY4940	t4631	STM4592	-
		sthE	orf03260	-	SeAg_B4915	SC4436	-	-	SeD_A5004	SEN4347	SG4413*	SeHA_C5001	SNSL254_A4949	SSPA4086	SPA4401	SPAB_05769	-	SPC_4724	SeSA_A4842	STY4938*	t4630*	STM4591	-
	Sti	stiA	orf02279	-	SeAg_B0209	SC0177	-	-	SeD_A0192	SEN0182	SG0180	SeHA_C0201	SNSL254_A0193	-	-	SPAB_00216	-	SPC_0190	SeSA_A0196	-	-	STM0177	-
		stiB	orf02278	-	SeAg_B0208	SC0176	-	-	SeD_A0191	SEN0181	SG0179	SeHA_C0200	SNSL254_A0192	-	-	SPAB_00215	-	SPC_0189	SeSA_A0195	-	-	STM0176	-
		stiC	orf02277	-	SeAg_B0207	SC0175	-	-	SeD_A0190	SEN0180	SG0178*	SeHA_C0199	SNSL254_A0191	-	-	SPAB_00214	-	SPC_0188	SeSA_A0194	-	-	STM0175	-
		stiH	orf02276	-	SeAg_B0206	SC0174	-	-	SeD_A0189	SEN0179	SG0177	SeHA_C0198	SNSL254_A0190	-	-	SPAB_00213	-	SPC_0187	SeSA_A0193	-	-	STM0174	-
	Stj	Undetermined	orf03280	-	SeAg_B4893	-	-	-	-	-	-	SeHA_C4979	SNSL254_A4927	-	-	-	-	-	-	-	-	STM4571	-
		Undetermined	orf03277	-	SeAg_B4896	-	-	-	-	-	-	SeHA_C4982	SNSL254_A4930	-	-	-	-	-	-	-	-	STM4574	-
		Undetermined	-	-	SeAg_B4897	-	-	-	-	-	-	SeHA_C4983	SNSL254_A4931	-	-	-	-	-	-	-	-	STM4575	-
		stjB	orf03279	-	SeAg_B4894	-	-	-	-	-	-	SeHA_C4980	SNSL254_A4928	-	-	-	-	-	-	-	-	STM4572	-
		stjC	orf03278	-	SeAg_B4895	-	-	-	-	-	-	SeHA_C4981	SNSL254_A4929	-	-	-	-	-	-	-	-	STM4573	-
	Stk	stkA	orf02289	-	-	-	-	-	-	-	-	SeHA_C0211	-	SSPA0181	SPA0185	-	-	-	-	-	-	-	-
		stkB	orf02288	-	-	-	-	-	-	-	-	SeHA_C0210	-	SSPA0180	SPA0184	-	-	-	-	-	-	-	-
		stkC	orf02286	-	-	-	-	-	-	-	-	SeHA_C0209	-	SSPA0179	SPA0183	-	-	-	-	-	-	-	-
		stkD	orf02285	-	-	-	-	-	-	-	-	SeHA_C0208	-	SSPA0178	SPA0182	-	-	-	-	-	-	-	-
		stkE	orf02284	-	-	-	-	-	-	-	-	SeHA_C0207	-	SSPA0177	SPA0181	-	-	-	-	-	-	-	-
		stkF	orf02283	-	-	-	-	-	-	-	-	SeHA_C0206	-	SSPA0176	SPA0180	-	-	-	-	-	-	-	-
		stkG	orf02282	-	-	-	-	-	-	-	-	SeHA_C0205	-	SSPA0175	SPA0179	-	-	-	-	-	-	-	-
	Tcf	tcfA	-	-	-	SC0300	-	-	-	-	-	SeHA_C0338	-	SSPA2294	SPA2455	-	-	-	SeSA_A0345	STY0345	t2550	-	-
		tcfB	orf03565	-	-	SC0301	-	-	-	-	-	SeHA_C0339	-	SSPA2293	SPA2454	-	-	-	SeSA_A0346	STY0346	t2549	-	-
		tcfC	orf03566	-	-	SCPS55*	-	-	-	-	-	SeHA_C0340	-	SSPA2292	SPA2453	-	-	-	SeSA_A0347	STY0347	t2548	-	-
		tcfD	orf03567	-	-	SC0303*	-	-	-	-	-	SeHA_C0341	-	SSPA2291	SPA2452	-	-	-	SeSA_A0348	STY0348	t2547	-	-
Macrophage inducible genes	Mig-14	mig-14	orf01352	SARI_00193	SeAg_B2893	SC2713	-	-	SeD_A3080	SEN2626	SG2687	SeHA_C2958	SNSL254_A2977	SSPA2459	SPA2638	SPAB_03454	-	SPC_2823	SeSA_A2924	STY2900	t2676	STM2782	-
	Mig-5	mig-5	-	-	-	-	SCV48	SeD_B0010	-	-	-	-	-	-	-	-	SPC_p061	-	-	-	-	-	PSLT046
Magnesium uptake	Mg2+ transport	mgtB	orf04475	SARI_03870	SeAg_B3988	SC3684	-	-	SeD_A4155	SEN3585	SG3666	SeHA_C4092	SNSL254_A4041	SSPA3375	SPA3613	SPAB_04676	-	SPC_3842	SeSA_A3969	STY4023	t3755	STM3763	-
		mgtC	orf04474	SARI_03869	SeAg_B3989	SC3685	-	-	SeD_A4157	SEN3586	SG3665	SeHA_C4094	SNSL254_A4043	SSPA3376	SPA3614	SPAB_04678	-	SPC_3843	SeSA_A3971	STY4022	t3754	STM3764	-
Nonfimbrial adherence determinants	MisL	misL	orf04349	-	SeAg_B3981	SC3678	-	-	-	SEN3580	SG3671	SeHA_C4085*	SNSL254_A4035*	SSPA3370	SPA3608	SPAB_04665	-	SPC_3835	SeSA_A3962	STY4030*	t3760*	STM3757	-
	RatB	ratB	-	-	SeAg_B2665	SC2511	-	-	SeD_A2882*	SEN2494*	SG2547*	SeHA_C2771	SNSL254_A2708	SSPA0331a*	SPA0353*	SPAB_00430	-	SPC_1141	SeSA_A2751	STY2758*	t0342*	STM2514	-
	ShdA	shdA	orf02777	-	SeAg_B2662	SCPS112*	-	-	SeD_A2878*	SEN2493	SG2545*	SeHA_C2769*	SNSL254_A2706*	SSPA0331b*	SPA0354*	SPAB_00432	-	SPC_1142	SeSA_A2747*	STY2755*	t0344*	STM2513	-
	SinH	sinH	orf02783	-	SeAg_B2668	SC2514	-	-	SeD_A2885	SEN2497*	SG2551*	SeHA_C2774	SNSL254_A2711	SSPA0329a*	SPA0350*	SPAB_00427	-	SPC_1137	SeSA_A2754	STY2762*	t0339*	STM2517	-
Regulation	PhoPQ	phoP	orf00382	SARI_01759	SeAg_B1953	SC1182	-	-	SeD_A2135	SEN1818	SG1890	SeHA_C1348	SNSL254_A1332	SSPA1504	SPA1619	SPAB_02283	-	SPC_2513	SeSA_A1310	STY1271	t1689	STM1231	-
		phoQ	orf00381	SARI_01760	SeAg_B1954	SC1181	-	-	SeD_A2136	SEN1819	SG1891	SeHA_C1347	SNSL254_A1331	SSPA1505	SPA1620	SPAB_02284	-	SPC_2514	SeSA_A1309	STY1270	t1690	STM1230	-
Secretion system	TTSS (SPI-1 encode)	hilA	orf01450	SARI_00097	SeAg_B2998	SC2808	-	-	SeD_A3186	SEN2718	SG2779	SeHA_C3065	SNSL254_A3081	SSPA2548	SPA2734	SPAB_03578	-	SPC_2918	SeSA_A3029	STY2999	t2778	STM2876	-
		hilC	orf01441	SARI_00106	SeAg_B2989	SC2799	-	-	SeD_A3177	SEN2709	SG2770	SeHA_C3056	SNSL254_A3072	SSPA2539	SPA2725	SPAB_03566	-	SPC_2909	SeSA_A3020	STY2988	t2769	STM2867	-
		hilD	orf01449	SARI_00098	SeAg_B2997	SC2807	-	-	SeD_A3185	SEN2717	SG2778	SeHA_C3064	SNSL254_A3080	SSPA2547	SPA2733	SPAB_03577	-	SPC_2917	SeSA_A3028	STY2996	t2777	STM2875	-
		iacP	orf01455	SARI_00092	SeAg_B3003	SC2813	-	-	SeD_A3191	SEN2722	SG2783	SeHA_C3071	SNSL254_A3086	SSPA2553	SPA2739	SPAB_03583	-	SPC_2923	SeSA_A3034	STY3004	t2783	STM2881	-
		iagB	orf01451	SARI_00096	SeAg_B2999	SC2809	-	-	SeD_A3187	SEN2719	SG2780	SeHA_C3066	SNSL254_A3082	SSPA2549	SPA2735	SPAB_03579	-	SPC_2919	SeSA_A3030	STY3000	t2779	STM2877	-
		invA	orf01470	SARI_00077	SeAg_B3018	SC2828	-	-	SeD_A3206	SEN2737	SG2798	SeHA_C3086	SNSL254_A3101	SSPA2568	SPA2754	SPAB_03599	-	SPC_2938	SeSA_A3049	STY3019	t2798	STM2896	-
		invB	orf01469	SARI_00078	SeAg_B3017	SC2827	-	-	SeD_A3205	SEN2736	SG2797	SeHA_C3085	SNSL254_A3100	SSPA2567	SPA2753	SPAB_03598	-	SPC_2937	SeSA_A3048	STY3018	t2797	STM2895	-
		invC	orf01468	SARI_00079	SeAg_B3016	SC2826	-	-	SeD_A3204	SEN2735	SG2796	SeHA_C3084	SNSL254_A3099	SSPA2566	SPA2752	SPAB_03597	-	SPC_2936	SeSA_A3047	STY3017	t2796	STM2894	-
		invE	orf01471	SARI_00076	SeAg_B3019	SC2829	-	-	SeD_A3207	SEN2738	SG2799	SeHA_C3087	SNSL254_A3102	SSPA2569	SPA2755	SPAB_03600	-	SPC_2939	SeSA_A3050	STY3020	t2799	STM2897	-
		invF	orf01473	SARI_00074	SeAg_B3021	SC2831	-	-	SeD_A3209	SEN2740	SG2801	SeHA_C3089	SNSL254_A3104	SSPA2571	SPA2757	SPAB_03602	-	SPC_2941	SeSA_A3052	STY3022	t2801	STM2899	-
		invG	orf01472	SARI_00075	SeAg_B3020	SC2830	-	-	SeD_A3208	SEN2739	SG2800	SeHA_C3088	SNSL254_A3103	SSPA2570	SPA2756	SPAB_03601	-	SPC_2940	SeSA_A3051	STY3021	t2800	STM2898	-
		invH	orf01474	SARI_00073	SeAg_B3022	SC2832	-	-	SeD_A3210	SEN2741	SG2802	SeHA_C3090	SNSL254_A3105	SSPA2572	SPA2758	SPAB_03605*	-	SPC_2942	SeSA_A3054	STY3023	t2802	STM2900	-
		invI	orf01467	SARI_00080	SeAg_B3015	SC2825	-	-	SeD_A3203	SEN2734	SG2795	SeHA_C3083	SNSL254_A3098	SSPA2565	SPA2751	SPAB_03596	-	SPC_2935	SeSA_A3046	STY3016	t2795	STM2893	-
		invJ	orf01466	SARI_00081	SeAg_B3014	SC2824	-	-	SeD_A3202	SEN2733	SG2794	SeHA_C3082	SNSL254_A3097	SSPA2564	SPA2750	SPAB_03595	-	SPC_2934	SeSA_A3045	STY3015	t2794	STM2892	-
		orgA	orf01444	SARI_00103	SeAg_B2992	SC2802	-	-	SeD_A3180	SEN2712	SG2773	SeHA_C3059	SNSL254_A3075	SSPA2542	SPA2728	SPAB_03571	-	SPC_2912	SeSA_A3023	STY2991	t2772	STM2870	-
		orgB	orf01443	SARI_00104	SeAg_B2991*	SC2801	-	-	SeD_A3179	SEN2711	SG2772	SeHA_C3058	SNSL254_A3074	SSPA2541	SPA2727	SPAB_03570	-	SPC_2911	SeSA_A3022*	STY2990	t2771	STM2869	-
		orgC	orf01442	SARI_00105	SeAg_B2990	SC2800	-	-	SeD_A3178	SEN2710	SG2771	SeHA_C3057	SNSL254_A3073	SSPA2540	SPA2726	SPAB_03569	-	SPC_2910	SeSA_A3021	STY2989	t2770	STM2868	-
		prgH	orf01448	SARI_00099	SeAg_B2996	SC2806	-	-	SeD_A3184	SEN2716	SG2777	SeHA_C3063	SNSL254_A3079	SSPA2546	SPA2732	SPAB_03575	-	SPC_2916	SeSA_A3027	STY2995	t2776	STM2874	-
		prgI	orf01447	SARI_00100	SeAg_B2995	SC2805	-	-	SeD_A3183	SEN2715	SG2776	SeHA_C3062	SNSL254_A3078	SSPA2545	SPA2731	SPAB_03574	-	SPC_2915	SeSA_A3026	STY2994	t2775	STM2873	-
		prgJ	orf01446	SARI_00101	SeAg_B2994	SC2804	-	-	SeD_A3182	SEN2714	SG2775	SeHA_C3061	SNSL254_A3077	SSPA2544	SPA2730	SPAB_03573	-	SPC_2914	SeSA_A3025	STY2993	t2774	STM2872	-
		prgK	orf01445	SARI_00102	SeAg_B2993	SC2803	-	-	SeD_A3181	SEN2713	SG2774	SeHA_C3060	SNSL254_A3076	SSPA2543	SPA2729	SPAB_03572	-	SPC_2913	SeSA_A3024	STY2992	t2773	STM2871	-
		sicA	orf01460	SARI_00087	SeAg_B3008	SC2818	-	-	SeD_A3196	SEN2727	SG2788	SeHA_C3076	SNSL254_A3091	SSPA2558	SPA2744	SPAB_03589	-	SPC_2928	SeSA_A3039	STY3009	t2788	STM2886	-
		sicP	orf01453	SARI_00094	SeAg_B3001	SC2811	-	-	SeD_A3189	SEN2721	SG2782	SeHA_C3069	SNSL254_A3084	SSPA2551	SPA2737	SPAB_03581	-	SPC_2921	SeSA_A3032	STY3002	t2781	STM2879	-
		sipD	orf01457	SARI_00090	SeAg_B3005	SC2815	-	-	SeD_A3193*	SEN2724	SG2785	SeHA_C3073*	SNSL254_A3088*	SSPA2555	SPA2741	SPAB_03585	-	SPC_2925	SeSA_A3036	STY3006	t2785	STM2883	-
		spaO	orf01465	SARI_00082	SeAg_B3013	SC2823	-	-	SeD_A3201	SEN2732	SG2793	SeHA_C3081	SNSL254_A3096	SSPA2563	SPA2749	SPAB_03594	-	SPC_2933	SeSA_A3044	STY3014	t2793	STM2891	-
		spaP	orf01464	SARI_00083	SeAg_B3012	SC2822	-	-	SeD_A3200	SEN2731	SG2792	SeHA_C3080	SNSL254_A3095	SSPA2562	SPA2748	SPAB_03593	-	SPC_2932	SeSA_A3043	STY3013	t2792	STM2890	-
		spaQ	orf01463	SARI_00084	SeAg_B3011	SC2821	-	-	SeD_A3199	SEN2730	SG2791	SeHA_C3079	SNSL254_A3094	SSPA2561	SPA2747	SPAB_03592	-	SPC_2931	SeSA_A3042	STY3012	t2791	STM2889	-
		spaR	orf01462	SARI_00085	SeAg_B3010	SC2820	-	-	SeD_A3198	SEN2729	SG2790	SeHA_C3078	SNSL254_A3093	SSPA2560	SPA2746	SPAB_03591	-	SPC_2930	SeSA_A3041	STY3011	t2790	STM2888	-
		spaS	orf01461	SARI_00086	SeAg_B3009	SC2819	-	-	SeD_A3197	SEN2728	SG2789	SeHA_C3077	SNSL254_A3092	SSPA2559	SPA2745	SPAB_03590	-	SPC_2929	SeSA_A3040	STY3010	t2789	STM2887	-
		sprB	orf01440	SARI_00107	SeAg_B2988	SC2798	-	-	SeD_A3176	SEN2708	SG2769	SeHA_C3055	SNSL254_A3071	SSPA2538	SPA2724	SPAB_03564	-	SPC_2908	SeSA_A3019	STY2987	t2768	STM2866	-
	TTSS (SPI-2 encode)	ssaC	orf00549	SARI_01587	SeAg_B1778	SC1415	-	-	SeD_A1948	SEN1651	SG1722	SeHA_C1528	SNSL254_A1506	SSPA1357	SPA1459	SPAB_01932	-	SPC_2335	SeSA_A1491	STY1726	t1262	STM1394	-
		ssaD	orf00550	SARI_01586	SeAg_B1777	SC1416	-	-	SeD_A1947	SEN1650	SG1721	SeHA_C1529	SNSL254_A1507	SSPA1356	SPA1458	SPAB_01931	-	SPC_2334	SeSA_A1492	STY1725	t1263	STM1395	-
		ssaE	orf00551	SARI_01585	SeAg_B1776	SC1417	-	-	SeD_A1946	SEN1649	SG1720	SeHA_C1530	SNSL254_A1508	SSPA1355	SPA1457	SPAB_01930	-	SPC_2333	SeSA_A1493	STY1724	t1264	STM1396	-
		ssaG	orf00559	SARI_01575	SeAg_B1767	SC1427	-	-	SeD_A1937	SEN1639	SG1710	SeHA_C1539	SNSL254_A1517	SSPA1345	SPA1447	SPAB_01919	-	SPC_2323	SeSA_A1502	STY1714	t1274	STM1406	-
		ssaH	orf00560	SARI_01574	SeAg_B1766	SC1428	-	-	SeD_A1936	SEN1638	SG1709	SeHA_C1540	SNSL254_A1518	SSPA1344	SPA1446	SPAB_01918	-	SPC_2322	SeSA_A1503	STY1713	t1275	STM1407	-
		ssaI	orf00561	SARI_01573	SeAg_B1765	SC1429	-	-	SeD_A1935	SEN1637	SG1708	SeHA_C1541	SNSL254_A1519	SSPA1343	SPA1445	SPAB_01917	-	SPC_2321	SeSA_A1504	STY1712	t1276	STM1408	-
		ssaJ	orf00562	SARI_01572	SeAg_B1764	SC1430	-	-	SeD_A1934	SEN1636	SG1707	SeHA_C1542	SNSL254_A1520	SSPA1342	SPA1444	SPAB_01916	-	SPC_2320	SeSA_A1505	STY1711	t1277	STM1409	-
		ssaK	orf00564	SARI_01570	SeAg_B1762	SC1432	-	-	SeD_A1932*	SEN1634	SG1705	SeHA_C1544	SNSL254_A1522	SSPA1340	SPA1442	SPAB_01914	-	SPC_2318	SeSA_A1507	STY1709	t1279	STM1411	-
		ssaL	orf00565	SARI_01569	SeAg_B1761	SC1433	-	-	SeD_A1931	SEN1633	SG1704	SeHA_C1545	SNSL254_A1523	SSPA1339	SPA1441	SPAB_01913	-	SPC_2317	SeSA_A1508	STY1708	t1280	STM1412	-
		ssaM	orf00566	-	SeAg_B1760	SC1434	-	-	SeD_A1930	SEN1632	SG1703	SeHA_C1546	SNSL254_A1524	SSPA1338	SPA1440	SPAB_01912	-	SPC_2316	SeSA_A1509	STY1707	t1281	STM1413	-
		ssaN	orf00568	SARI_01567	SeAg_B1758	SC1436	-	-	SeD_A1928	SEN1630	SG1701	SeHA_C1548	SNSL254_A1526	SSPA1336	SPA1438	SPAB_01910	-	SPC_2314	SeSA_A1511	STY1705	t1283	STM1415	-
		ssaO	orf00569	SARI_01566	SeAg_B1757	SC1437	-	-	SeD_A1927	SEN1629	SG1700	SeHA_C1549	SNSL254_A1527	SSPA1335	SPA1437	SPAB_01909	-	SPC_2313	SeSA_A1512	STY1704	t1284	STM1416	-
		ssaP	orf00570	SARI_01565	SeAg_B1756	SC1438	-	-	SeD_A1926	SEN1628	SG1699	SeHA_C1550	SNSL254_A1528	SSPA1334	SPA1436	SPAB_01908	-	SPC_2312	SeSA_A1513	STY1703	t1285	STM1417	-
		ssaQ	orf00571	SARI_01564	SeAg_B1755	SC1439	-	-	SeD_A1925	SEN1627	SG1698	SeHA_C1551	SNSL254_A1529	SSPA1333	SPA1435	SPAB_01907	-	SPC_2311	SeSA_A1514	STY1702	t1286	STM1418	-
		ssaR	orf00572	SARI_01563	SeAg_B1754	SC1440	-	-	SeD_A1924	SEN1626	SG1697	SeHA_C1552	SNSL254_A1530	SSPA1332	SPA1434	SPAB_01906	-	SPC_2310	SeSA_A1515	STY1701	t1287	STM1419	-
		ssaS	-	SARI_01562	-	SC1441	-	-	SeD_A1923	SEN1625	SG1696	SeHA_C1553	-	SSPA1331	SPA1433	SPAB_01905	-	SPC_2309	SeSA_A1516	STY1700	t1288	STM1420	-
		ssaT	orf00574	SARI_01561	SeAg_B1753	SC1442	-	-	SeD_A1922	SEN1624	SG1695	SeHA_C1554	SNSL254_A1531	SSPA1330	SPA1432	SPAB_01904	-	SPC_2308	SeSA_A1517	STY1699	t1289	STM1421	-
		ssaU	orf00575; orf04737	SARI_01560	SeAg_B1752	SC1443	-	-	SeD_A1921	SEN1623	SG1694	SeHA_C1555	SNSL254_A1532	SSPA1329	SPA1431	SPAB_01903	-	SPC_2307	SeSA_A1518	STY1698	t1290	STM1422	-
		ssaV	orf00567	SARI_01568	SeAg_B1759	SC1435	-	-	SeD_A1929	SEN1631	SG1702	SeHA_C1547	SNSL254_A1525	SSPA1337	SPA1439	SPAB_01911	-	SPC_2315	SeSA_A1510	STY1706	t1282	STM1414	-
		sscA	orf04672	SARI_01582	SeAg_B1774	SC1420	-	-	SeD_A1944	SEN1646	SG1717	SeHA_C1532	SNSL254_A1510	SSPA1352	SPA1454	SPAB_01926	-	SPC_2330	SeSA_A1495	STY1721	t1267	STM1399	-
		sscB	orf00556	SARI_01578	SeAg_B1770	SC1424	-	-	SeD_A1940	SEN1642	SG1713	SeHA_C1536	SNSL254_A1514	SSPA1348	SPA1450	SPAB_01922	-	SPC_2326	SeSA_A1499	STY1717	t1271	STM1403	-
		sseA	-	SARI_01584	-	SC1418	-	-	-	SEN1648	SG1719	-	-	SSPA1354	SPA1456	SPAB_01928	-	SPC_2332	-	STY1723	t1265	STM1397	-
		sseB	orf00552	SARI_01583	SeAg_B1775	SC1419	-	-	SeD_A1945	SEN1647	SG1718	SeHA_C1531	SNSL254_A1509	SSPA1353	SPA1455	SPAB_01927	-	SPC_2331	SeSA_A1494	STY1722	t1266	STM1398	-
		sseC	orf04673	SARI_01581	SeAg_B1773	SC1421	-	-	SeD_A1943	SEN1645	SG1716	SeHA_C1533	SNSL254_A1511	SSPA1351	SPA1453	SPAB_01925	-	SPC_2329	SeSA_A1496	STY1720	t1268	STM1400	-
		sseD	-	SARI_01580	SeAg_B1772	SC1422	-	-	SeD_A1942	SEN1644	SG1715	SeHA_C1534	SNSL254_A1512	SSPA1350	SPA1452	SPAB_01924	-	SPC_2328	SeSA_A1497	STY1719	t1269	STM1401	-
		sseE	orf00555	SARI_01579	SeAg_B1771	SC1423	-	-	SeD_A1941	SEN1643	SG1714	SeHA_C1535	SNSL254_A1513	SSPA1349	SPA1451	SPAB_01923	-	SPC_2327	SeSA_A1498	STY1718	t1270	STM1402	-
		ssrA	orf00548	SARI_01589	SeAg_B1779	SC1413	-	-	SeD_A1949	SEN1653	SG1724	SeHA_C1527	SNSL254_A1505	SSPA1359	SPA1461	SPAB_01934	-	SPC_2337	SeSA_A1490	STY1728	t1260	STM1392	-
		ssrB	orf00547	SARI_01590	SeAg_B1780	SC1412	-	-	SeD_A1950	SEN1654	SG1725	SeHA_C1526	SNSL254_A1504	SSPA1360	SPA1462	SPAB_01935	-	SPC_2338	SeSA_A1489	STY1729	t1259	STM1391	-
	TTSS effectors translocated via both systems	slrP	orf00033	SARI_02125	SeAg_B0835	SC0798	-	-	SeD_A0894	SEN0745*	SG0778*	SeHA_C0926	SNSL254_A0863	SSPA1820a*	SPA1952*	SPAB_02716	-	SPC_0797*	SeSA_A0949	STY0833*	t2087*	STM0800	-
		sspH1	-	-	-	-	-	-	-	-	-	-	-	-	-	-	-	-	-	-	-		-
	TTSS-1 translocated effectors	avrA	orf01439	-	SeAg_B2987	-	-	-	-	SEN2707	SG2768	SeHA_C3054	-	-	-	-	-	-	SeSA_A3018	-	-	STM2865	-
		sipA	orf01456	SARI_00091	SeAg_B3004	SC2814	-	-	SeD_A3192	SEN2723	SG2784	SeHA_C3072	SNSL254_A3087	SSPA2554	SPA2740	SPAB_03584	-	SPC_2924	SeSA_A3035	STY3005	t2784	STM2882	-
		sipB	orf01459	SARI_00088	SeAg_B3007	SC2817	-	-	SeD_A3195	SEN2726	SG2787	SeHA_C3075	SNSL254_A3090	SSPA2557	SPA2743	SPAB_03588	-	SPC_2927	SeSA_A3038	STY3008	t2787	STM2885	-
		sipC	orf01458	SARI_00089	SeAg_B3006*	SC2816	-	-	SeD_A3194*	SEN2725	SG2786	SeHA_C3074*	SNSL254_A3089*	SSPA2556	SPA2742	SPAB_03587	-	SPC_2926	SeSA_A3037*	STY3007	t2786	STM2884	-
		sopA	orf03874	-	SeAg_B2190	SC2076	-	-	SeD_A2402	SEN2065	SG2096*	SeHA_C2289	SNSL254_A2243	SSPA0754a*	SPA0805*	SPAB_01037*	-	SPC_1647*	SeSA_A2237	STY2275*	t0808*	STM2066	-
		sopB/sigD	orf00237	SARI_01910	SeAg_B1050	SC1043	-	-	SeD_A1167	SEN0955	SG0980	SeHA_C1201	SNSL254_A1187	SSPA1634	SPA1759	SPAB_02464	-	SPC_2659	SeSA_A1155	STY1121	t1828	STM1091	-
		sopD	orf01517	SARI_00017	SeAg_B3075*	SC2876	-	-	SeD_A3257	SEN2784	SG2848	SeHA_C3140	SNSL254_A3156	SSPA2610	SPA2801	SPAB_03654	-	SPC_2990	SeSA_A3099	STY3073	t2846	STM2945	-
		sopE2	orf03138	SARI_01086	SeAg_B1274	SC1852	-	-	SeD_A1457	SEN1182	SG1261	SeHA_C2059	SNSL254_A1996	SSPA0949	SPA1018	SPAB_01351	-	SPC_1874	SeSA_A1999	-	-	STM1855	-
		sopE	-	-	-	-	-	-	SeD_A1429	SEN1155	SG1233	SeHA_C1163	-	SSPA2387	SPA2564	-	-	-	SeSA_A4485	STY4609	t4303	-	-
		sptP	orf01452	SARI_00095	SeAg_B3000	SC2810	-	-	SeD_A3188	SEN2720	SG2781	SeHA_C3068*	SNSL254_A3083	SSPA2550	SPA2736	SPAB_03580	-	SPC_2920	SeSA_A3031	STY3001	t2780	STM2878	-
	TTSS-2 translocated effectors	gogB	-	SARI_00897	-	SC2579	-	-	-	-	-	-	SNSL254_A2788	-	-	-	-	SPC_1065	-	-	-	STM2584	-
		pipB2	orf01349	SARI_00196	SeAg_B2891	SC2710	-	-	SeD_A3077	SEN2624	SG2684*	SeHA_C2955	SNSL254_A2974	SSPA2457	SPA2636	SPAB_03449	-	SPC_2819	SeSA_A2921	STY2897	t2674	STM2780	-
		pipB	orf00234	SARI_01918	SeAg_B1047	SC1040	-	-	SeD_A1164	SEN0952	SG0977	SeHA_C1198	SNSL254_A1185	SSPA1637	SPA1762	SPAB_02467	-	SPC_2662	SeSA_A1152	STY1117	t1830	STM1088	-
		sifA	orf00374	SARI_01766	SeAg_B1960	SC1174	-	-	SeD_A2143	SEN1825	SG1897	SeHA_C1340	SNSL254_A1325	SSPA1511	SPA1626	SPAB_02292	-	SPC_2521	SeSA_A1302	STY1264	t1696	STM1224	-
		sifB	orf00764	SARI_01376	SeAg_B1559	SC1599	-	-	SeD_A1740	SEN1454	SG1521*	SeHA_C1780	SNSL254_A1716	-	-	SPAB_01680	-	SPC_2133	SeSA_A1719	STY1462	t1511	STM1602	-
		sopD2	-	SARI_01991	SeAg_B0977	SC0926	-	-	SeD_A1036	SEN0876	SG0914	SeHA_C1070	SNSL254_A1005	-	SPA1826*	SPAB_02546	-	SPC_0971	SeSA_A1085	STY0971*	t1962*	-	-
		spiC/ssaB	-	SARI_01588	-	SC1414	-	-	-	SEN1652	SG1723	-	-	SSPA1358	SPA1460	SPAB_01933	-	SPC_2336	-	STY1727	t1261	STM1393	-
		sseF	orf00557	SARI_01577	SeAg_B1769	SC1425	-	-	SeD_A1939	SEN1641	SG1712	SeHA_C1537	SNSL254_A1515	SSPA1347	SPA1449	SPAB_01921	-	SPC_2325	SeSA_A1500	STY1716	t1272	STM1404	-
		sseG	orf00558	SARI_01576	SeAg_B1768	SC1426	-	-	SeD_A1938	SEN1640	SG1711	SeHA_C1538	SNSL254_A1516	SSPA1346	SPA1448	SPAB_01920	-	SPC_2324	SeSA_A1501	STY1715	t1273	STM1405	-
		sseI/srfH	-	SARI_02393	-	SC1004	-	-	SeD_A1126	SEN0916	-	-	SNSL254_A1092	-	-	-	-	SPC_2698	-	-	-	STM1051	-
		sseJ	orf00794	SARI_01350	SeAg_B1526	SC1626	-	-	SeD_A1710	SEN1422	SG1488	SeHA_C1810	SNSL254_A1747	-	-	SPAB_01645	-	SPC_2104	SeSA_A1750	STY1439a*	t1534*	STM1631	-
		sseK1	orf04290	SARI_03503	SeAg_B4401	SC4040	-	-	SeD_A4564	SEN3941	SG3449*	-	-	-	-	SPAB_05147	-	SPC_3989	-	-	-	STM4157	-
		sseK2	orf03463	-	-	-	-	-	SeD_A2246	SEN1920	-	SeHA_C2367	SNSL254_A2323	-	-	SPAB_00887	-	-	-	-	-	STM2137	-
		sseL	orf01941	SARI_00605	SeAg_B2423	SC2290	-	-	SeD_A2631*	SEN2269	SG2315	SeHA_C2527	SNSL254_A2472	SSPA0541	SPA0576	SPAB_00696	-	SPC_1424	SeSA_A2515	STY2517	t0576	STM2287	-
		sspH2	orf03152	SARI_00212; SARI_00292; SARI_00895; SARI_01080	SeAg_B1257	SCPS156*	-	-	SeD_A2582	SEN2224	SG2268*	SeHA_C2479	SNSL254_A2425	-	-	SPAB_00755	-	SPC_1470	-	STY2467	t0623	STM2241	-
Serum resistance	Rck	rck	-	-	-	-	-	-	-	-	-	-	-	-	-	-	-	-	-	-	-	-	PSLT009
Spv locus	Spv	spvA	-	SARI_01480	-	-	SCV03	SeD_B0020	-	-	-	-	-	-	-	-	SPC_p002	-	-	-	-	-	PSLT040
		spvB	-	SARI_01481	-	-	SCV04	SeD_B0022*	-	-	-	-	-	-	-	-	SPC_p003	-	-	-	-	-	PSLT039
		spvC	-	SARI_01482	-	-	SCV05	SeD_B0024	-	-	-	-	-	-	-	-	SPC_p004	-	-	-	-	-	PSLT038
		spvD	-	-	-	-	SCV06	SeD_B0026	-	-	-	-	-	-	-	-	SPC_p005	-	-	-	-	-	PSLT037
		spvR	-	SARI_01478	-	-	SCV02	SeD_B0017	-	-	-	-	-	-	-	-	SPC_p001	-	-	-	-	-	PSLT041
Stress adaptation	SodCI	sodCI	-	SARI_04625	-	SC0997	-	-	SeD_A1419	SEN1149	SG1224	SeHA_C1154	SNSL254_A1082	-	-	-	-	SPC_2706	-	-	-	STM1044	-
Toxin	Typhoid toxin	cdtB	-	SARI_02386	-	-	-	-	-	-	-	-	-	SSPA1490	SPA1606	-	-	-	SeSA_A1325	STY1886	t1111	-	-
		pltA	-	SARI_02389	-	-	-	-	-	-	-	-	-	SSPA1493	SPA1609	-	-	-	SeSA_A1322	STY1890	t1108	-	-
		pltB	-	SARI_02390	-	-	-	-	-	-	-	-	-	SSPA1494	SPA1610	-	-	-	-	STY1891	t1107	-	-
Adherence	Afimbrial adhesin AFA-I(Escherichia)	afaB	orf04545	-	-	-	-	-	-	-	-	-	-	-	-	-	-	-	-	-	-	-	-
		afaC	orf04543	-	-	-	-	-	-	-	-	-	-	-	-	-	-	-	-	-	-	-	-
	K88 fimbriae(Escherichia)	faeC	orf01815	-	-	-	-	-	-	-	-	-	-	-	-	-	-	-	-	-	-	-	-
		faeD	orf01814	-	-	-	-	-	-	-	-	-	-	-	-	-	-	-	-	-	-	-	-
		faeE	orf01813	-	-	-	-	-	-	-	-	-	-	-	-	-	-	-	-	-	-	-	-
		faeE	orf01812	-	-	-	-	-	-	-	-	-	-	-	-	-	-	-	-	-	-	-	-
		faeH	orf01809	-	-	-	-	-	-	-	-	-	-	-	-	-	-	-	-	-	-	-	-
		faeI	orf01808	-	-	-	-	-	-	-	-	-	-	-	-	-	-	-	-	-	-	-	-
Invasion	Invasion of brain endothelial cells (Ibes)(Escherichia)	ibeB	orf04712	-	-	-	-	-	-	-	-	-	-	-	-	-	-	-	-	-	-	-	-
Motility	Flagella(Bordetella)	flaA	orf04633	-	-	-	-	-	-	-	-	-	-	-	-	-	-	-	-	-	-	-	-
Others	O-antigen(Yersinia)		orf03893	-	-	-	-	-	-	-	-	-	-	-	-	-	-	-	-	-	-	-	-
	Table saved from VFDB (http://www.mgc.ac.cn/VFs/) [Thu Jan 30 17:46:23 2020]
